# Supplementary material for: Computational and Rational Design of Single-Chain Antibody against Tick-Borne Encephalitis Virus for Modifying Its Specificity
Source: Viruses. 2021 Jul 29;13(8):1494. doi: 10.3390/v13081494 (PMC8402911; doi:10.3390/v13081494)
Supplement: Supplementary file 1 [file viruses-13-01494-s001.zip]

Archive with 3 entries (3 files):
- complex_wt_D3_Sof.pdb
- Supplementary materials.pdf
- Y32M+D3_Eu_complex.pdb
