# Supplementary material for: Computational and Rational Design of Single-Chain Antibody against Tick-Borne Encephalitis Virus for Modifying Its Specificity
Source: Viruses. 2021 Jul 29;13(8):1494. doi: 10.3390/v13081494 (PMC8402911; doi:10.3390/v13081494)
Supplement: Supplementary file 1 [file viruses-13-01494-s001.zip › Y32M+D3_Eu_complex.pdb]

HEADER    ----                                    26-SEP-18   xxxx              
TITLE     ---                                                                   
COMPND    ---                                                                   
REMARK   3                                                                      
REMARK   3 REFINEMENT.                                                          
REMARK   3   PROGRAM     : REFMAC 5.8.0232                                      
REMARK   3   AUTHORS     : MURSHUDOV,SKUBAK,LEBEDEV,PANNU,                      
REMARK   3                 STEINER,NICHOLLS,WINN,LONG,VAGIN                     
REMARK   3                                                                      
REMARK   3    REFINEMENT TARGET : MAXIMUM LIKELIHOOD                            
REMARK   3                                                                      
REMARK   3  DATA USED IN REFINEMENT.                                            
REMARK   3   RESOLUTION RANGE HIGH (ANGSTROMS) :   2.02                         
REMARK   3   RESOLUTION RANGE LOW  (ANGSTROMS) :  49.96                         
REMARK   3   DATA CUTOFF            (SIGMA(F)) : NONE                           
REMARK   3   COMPLETENESS FOR RANGE        (%) :  73.46                         
REMARK   3   NUMBER OF REFLECTIONS             :   26188                        
REMARK   3                                                                      
REMARK   3  FIT TO DATA USED IN REFINEMENT.                                     
REMARK   3   CROSS-VALIDATION METHOD          : THROUGHOUT                      
REMARK   3   FREE R VALUE TEST SET SELECTION  : RANDOM                          
REMARK   3   R VALUE     (WORKING + TEST SET) : 0.22424                         
REMARK   3   R VALUE            (WORKING SET) :  0.22073                        
REMARK   3   FREE R VALUE                     :  0.28126                        
REMARK   3   FREE R VALUE TEST SET SIZE   (%) :  6.0                            
REMARK   3   FREE R VALUE TEST SET COUNT      :  1667                           
REMARK   3                                                                      
REMARK   3  FIT IN THE HIGHEST RESOLUTION BIN.                                  
REMARK   3   TOTAL NUMBER OF BINS USED           :      20                      
REMARK   3   BIN RESOLUTION RANGE HIGH           :    2.025                     
REMARK   3   BIN RESOLUTION RANGE LOW            :    2.077                     
REMARK   3   REFLECTION IN BIN     (WORKING SET) :      194                     
REMARK   3   BIN COMPLETENESS (WORKING+TEST) (%) :     7.38                     
REMARK   3   BIN R VALUE           (WORKING SET) :    0.352                     
REMARK   3   BIN FREE R VALUE SET COUNT          :       12                     
REMARK   3   BIN FREE R VALUE                    :    0.338                     
REMARK   3                                                                      
REMARK   3  NUMBER OF NON-HYDROGEN ATOMS USED IN REFINEMENT.                    
REMARK   3   ALL ATOMS                :     3963                                
REMARK   3                                                                      
REMARK   3  B VALUES.                                                           
REMARK   3   FROM WILSON PLOT           (A**2) : NULL                           
REMARK   3   MEAN B VALUE      (OVERALL, A**2) :  58.435
REMARK   3   OVERALL ANISOTROPIC B VALUE.                                       
REMARK   3    B11 (A**2) :     0.13                                             
REMARK   3    B22 (A**2) :     0.13                                             
REMARK   3    B33 (A**2) :    -0.43                                             
REMARK   3    B12 (A**2) :     0.07                                             
REMARK   3    B13 (A**2) :     0.00                                             
REMARK   3    B23 (A**2) :     0.00                                             
REMARK   3                                                                      
REMARK   3  ESTIMATED OVERALL COORDINATE ERROR.                                 
REMARK   3   ESU BASED ON R VALUE                            (A):   0.313       
REMARK   3   ESU BASED ON FREE R VALUE                       (A):   0.251       
REMARK   3   ESU BASED ON MAXIMUM LIKELIHOOD                 (A):   0.173       
REMARK   3   ESU FOR B VALUES BASED ON MAXIMUM LIKELIHOOD (A**2):  15.448       
REMARK   3                                                                      
REMARK   3 CORRELATION COEFFICIENTS.                                            
REMARK   3   CORRELATION COEFFICIENT FO-FC      :   0.955                       
REMARK   3   CORRELATION COEFFICIENT FO-FC FREE :   0.924                       
REMARK   3                                                                      
REMARK   3  RMS DEVIATIONS FROM IDEAL VALUES        COUNT    RMS    WEIGHT      
REMARK   3   BOND LENGTHS REFINED ATOMS        (A):  4013 ; 0.010 ; 0.013       
REMARK   3   BOND LENGTHS OTHERS               (A):  3601 ; 0.001 ; 0.017       
REMARK   3   BOND ANGLES REFINED ATOMS   (DEGREES):  5461 ; 1.825 ; 1.645       
REMARK   3   BOND ANGLES OTHERS          (DEGREES):  8413 ; 1.235 ; 1.571       
REMARK   3   TORSION ANGLES, PERIOD 1    (DEGREES):   507 ;11.633 ; 5.000       
REMARK   3   TORSION ANGLES, PERIOD 2    (DEGREES):   176 ;35.421 ;23.352       
REMARK   3   TORSION ANGLES, PERIOD 3    (DEGREES):   651 ;18.460 ;15.000       
REMARK   3   TORSION ANGLES, PERIOD 4    (DEGREES):    15 ;23.839 ;15.000       
REMARK   3   CHIRAL-CENTER RESTRAINTS       (A**3):   535 ; 0.070 ; 0.200       
REMARK   3   GENERAL PLANES REFINED ATOMS      (A):  4465 ; 0.009 ; 0.020       
REMARK   3   GENERAL PLANES OTHERS             (A):   800 ; 0.001 ; 0.020       
REMARK   3                                                                      
REMARK   3  ISOTROPIC THERMAL FACTOR RESTRAINTS.     COUNT   RMS    WEIGHT      
REMARK   3   MAIN-CHAIN BOND REFINED ATOMS  (A**2):  2040 ; 2.148 ; 4.220       
REMARK   3   MAIN-CHAIN BOND OTHER ATOMS    (A**2):  2039 ; 2.147 ; 4.219       
REMARK   3   MAIN-CHAIN ANGLE REFINED ATOMS (A**2):  2543 ; 3.254 ; 6.323       
REMARK   3   MAIN-CHAIN ANGLE OTHER ATOMS (A**2)  :  2544 ; 3.253 ; 6.324       
REMARK   3   SIDE-CHAIN BOND REFINED ATOMS  (A**2):  1973 ; 2.115 ; 4.346       
REMARK   3   SIDE-CHAIN BOND OTHER ATOMS  (A**2)  :  1974 ; 2.114 ; 4.347       
REMARK   3   SIDE-CHAIN ANGLE OTHER ATOMS (A**2)  :  2919 ; 3.213 ; 6.450       
REMARK   3   LONG RANGE B REFINED ATOMS (A**2)    :  4148 ; 4.783 ;47.831       
REMARK   3   LONG RANGE B OTHER ATOMS (A**2)      :  4142 ; 4.767 ;47.805       
REMARK   3                                                                      
REMARK   3  NCS RESTRAINTS STATISTICS                                           
REMARK   3   NUMBER OF NCS GROUPS : NULL                                        
REMARK   3                                                                      
REMARK   3  TWIN DETAILS                                                        
REMARK   3   NUMBER OF TWIN DOMAINS  : NULL                                     
REMARK   3                                                                      
REMARK   3                                                                      
REMARK   3  TLS DETAILS                                                         
REMARK   3   NUMBER OF TLS GROUPS  :    3                                       
REMARK   3   ATOM RECORD CONTAINS SUM OF TLS AND RESIDUAL B FACTORS
REMARK   3   ANISOU RECORD CONTAINS SUM OF TLS AND RESIDUAL U FACTORS
REMARK   3                                                                      
REMARK   3   TLS GROUP :     1                                                  
REMARK   3    NUMBER OF COMPONENTS GROUP :    1                                 
REMARK   3    COMPONENTS        C SSSEQI   TO  C SSSEQI                         
REMARK   3    RESIDUE RANGE :   A     2        A   210                          
REMARK   3    ORIGIN FOR THE GROUP (A): -53.3646   0.0920  -2.0481              
REMARK   3    T TENSOR                                                          
REMARK   3      T11:   0.0168 T22:   0.1606                                     
REMARK   3      T33:   0.0825 T12:  -0.0231                                     
REMARK   3      T13:   0.0002 T23:   0.0847                                     
REMARK   3    L TENSOR                                                          
REMARK   3      L11:   2.6087 L22:   0.8658                                     
REMARK   3      L33:   0.7803 L12:  -1.4443                                     
REMARK   3      L13:   0.2185 L23:  -0.1420                                     
REMARK   3    S TENSOR                                                          
REMARK   3      S11:  -0.0631 S12:  -0.4001 S13:  -0.1879                       
REMARK   3      S21:   0.0588 S22:   0.1381 S23:   0.0758                       
REMARK   3      S31:  -0.0032 S32:  -0.1161 S33:  -0.0750                       
REMARK   3                                                                      
REMARK   3   TLS GROUP :     2                                                  
REMARK   3    NUMBER OF COMPONENTS GROUP :    1                                 
REMARK   3    COMPONENTS        C SSSEQI   TO  C SSSEQI                         
REMARK   3    RESIDUE RANGE :   B     1        B   216                          
REMARK   3    ORIGIN FOR THE GROUP (A): -56.2154 -10.7209 -16.1282              
REMARK   3    T TENSOR                                                          
REMARK   3      T11:   0.1576 T22:   0.0554                                     
REMARK   3      T33:   0.2444 T12:  -0.0445                                     
REMARK   3      T13:  -0.1076 T23:   0.0011                                     
REMARK   3    L TENSOR                                                          
REMARK   3      L11:   2.1545 L22:   1.3182                                     
REMARK   3      L33:   0.4540 L12:  -1.6749                                     
REMARK   3      L13:  -0.1156 L23:   0.0369                                     
REMARK   3    S TENSOR                                                          
REMARK   3      S11:   0.0867 S12:   0.1541 S13:  -0.4844                       
REMARK   3      S21:  -0.0466 S22:  -0.1217 S23:   0.3422                       
REMARK   3      S31:   0.0732 S32:  -0.1244 S33:   0.0350                       
REMARK   3                                                                      
REMARK   3   TLS GROUP :     3                                                  
REMARK   3    NUMBER OF COMPONENTS GROUP :    1                                 
REMARK   3    COMPONENTS        C SSSEQI   TO  C SSSEQI                         
REMARK   3    RESIDUE RANGE :   C     8        C    99                          
REMARK   3    ORIGIN FOR THE GROUP (A): -16.2162 -25.5499 -12.6267              
REMARK   3    T TENSOR                                                          
REMARK   3      T11:   0.1220 T22:   0.0751                                     
REMARK   3      T33:   0.0395 T12:   0.0151                                     
REMARK   3      T13:  -0.0336 T23:  -0.0467                                     
REMARK   3    L TENSOR                                                          
REMARK   3      L11:   4.3047 L22:   4.2073                                     
REMARK   3      L33:   2.7721 L12:   0.3329                                     
REMARK   3      L13:  -0.4324 L23:  -0.4618                                     
REMARK   3    S TENSOR                                                          
REMARK   3      S11:  -0.0411 S12:   0.0093 S13:  -0.0213                       
REMARK   3      S21:  -0.3193 S22:   0.2695 S23:   0.0119                       
REMARK   3      S31:  -0.0809 S32:   0.2664 S33:  -0.2285                       
REMARK   3                                                                      
REMARK   3                                                                      
REMARK   3  BULK SOLVENT MODELLING.                                             
REMARK   3   METHOD USED :  MASK                                                
REMARK   3   PARAMETERS FOR MASK CALCULATION                                    
REMARK   3   VDW PROBE RADIUS   :   1.20                                        
REMARK   3   ION PROBE RADIUS   :   0.80                                        
REMARK   3   SHRINKAGE RADIUS   :   0.80                                        
REMARK   3                                                                      
REMARK   3  OTHER REFINEMENT REMARKS:                                           
REMARK   3  U VALUES      : WITH TLS ADDED
REMARK   3  HYDROGENS HAVE BEEN ADDED IN THE RIDING POSITIONS                   
REMARK   3                                                                      
HELIX    1   1 GLN A   80  ASP A   82  1                                   3
HELIX    2   2 GLN B   62  PHE B   64  1                                   3
HELIX    3   3 SER B   88  ASP B   90  1                                   3
SHEET    1   1 1 SER A  10  ALA A  13  0
SHEET    2   2 1 VAL A  19  ARG A  24  0
SHEET    3   3 1 LEU A  33  GLN A  38  0
SHEET    4   4 1 VAL A  44  ILE A  48  0
SHEET    5   5 1 PHE A  62  GLY A  66  0
SHEET    6   6 1 ASP A  70  ILE A  75  0
SHEET    7   7 1 ALA A  84  GLU A  90  0
SHEET    8   8 1 THR A 102  ILE A 106  0
SHEET    9   9 1 LEU B   4  GLU B   6  0
SHEET   10  10 1 VAL B  18  MET B  20  0
SHEET   11  11 1 CYS B  22  ALA B  24  0
SHEET   12  12 1 TRP B  33  GLN B  39  0
SHEET   13  13 1 LEU B  45  ASN B  52  0
SHEET   14  14 1 TYR B  57  TYR B  60  0
SHEET   15  15 1 ALA B  68  ASP B  73  0
SHEET   16  16 1 THR B  78  LEU B  83  0
SHEET   17  17 1 VAL B  93  GLU B  99  0
SHEET   18  18 1 LEU B 103  TRP B 106  0
SHEET   19  19 1 PHE C 312  ARG C 316  0
SHEET   20  20 1 VAL C 326  PHE C 332  0
SHEET   21  21 1 VAL C 342  ALA C 346  0
SHEET   22  22 1 PHE C 371  MET C 374  0
SHEET   23  23 1 GLY C 379  VAL C 385  0
SHEET   24  24 1 LEU C 388  GLN C 394  0
SSBOND   1 CYS A   23    CYS A   88                                             
SSBOND   2 CYS A  134    CYS A  194                                             
SSBOND   3 CYS B   21    CYS B   95                                             
SSBOND   4 CYS B  142    CYS B  198                                             
SSBOND   5 CYS C   11    CYS C   42                                             
CISPEP   1 PHE B  148    PRO B  149                    0.00                     
CISPEP   2 GLU B  150    PRO B  151                    0.00                     
CISPEP   3 LYS C   40    PRO C   41                    0.00                     
CISPEP   4 PHE B  148    PRO B  149                    0.00                     
CISPEP   5 GLU B  150    PRO B  151                    0.00                     
CISPEP   6 LYS C   40    PRO C   41                    0.00                     
CRYST1  115.375  115.375   76.734  90.00  90.00 120.00 P 61                     
SCALE1      0.008667  0.005004  0.000000        0.00000                         
SCALE2      0.000000  0.010008  0.000000        0.00000                         
SCALE3      0.000000  0.000000  0.013032        0.00000                         
LINKR            LEU B 110                     SER B 114                gap     
LINKR            SER B 129                     GLY B 136                gap     
ATOM      1  N   ILE A   2     -39.676 -25.330   5.588  1.00 67.94           N
ANISOU    1  N   ILE A   2     7288   8357  10168    424    209   3296       N
ATOM      2  CA  ILE A   2     -41.135 -25.639   5.619  1.00 69.35           C
ANISOU    2  CA  ILE A   2     7368   8392  10589    345    241   3451       C
ATOM      3  CB  ILE A   2     -41.532 -26.607   6.775  1.00 74.07           C
ANISOU    3  CB  ILE A   2     7828   8984  11330    423    365   3824       C
ATOM      4  CG1 ILE A   2     -40.780 -27.940   6.737  1.00 74.77           C
ANISOU    4  CG1 ILE A   2     7902   8893  11616    469    352   3929       C
ATOM      5  CG2 ILE A   2     -43.052 -26.832   6.805  1.00 76.26           C
ANISOU    5  CG2 ILE A   2     7989   9125  11862    335    403   3988       C
ATOM      6  CD1 ILE A   2     -41.355 -29.010   7.654  1.00 77.67           C
ANISOU    6  CD1 ILE A   2     8118   9176  12218    520    469   4312       C
ATOM      7  C   ILE A   2     -41.913 -24.312   5.673  1.00 65.93           C
ANISOU    7  C   ILE A   2     6946   8125   9979    302    256   3357       C
ATOM      8  O   ILE A   2     -42.688 -24.057   4.711  1.00 64.06           O
ANISOU    8  O   ILE A   2     6728   7738   9875    185    183   3215       O
ATOM      9  N   VAL A   3     -41.756 -23.515   6.746  1.00 64.81           N
ANISOU    9  N   VAL A   3     6789   8281   9557    402    342   3429       N
ATOM     10  CA  VAL A   3     -42.537 -22.248   6.958  1.00 66.79           C
ANISOU   10  CA  VAL A   3     7039   8704   9636    382    364   3359       C
ATOM     11  CB  VAL A   3     -43.397 -22.215   8.260  1.00 69.57           C
ANISOU   11  CB  VAL A   3     7267   9234   9933    472    495   3642       C
ATOM     12  CG1 VAL A   3     -44.633 -23.111   8.182  1.00 72.77           C
ANISOU   12  CG1 VAL A   3     7555   9427  10665    399    538   3869       C
ATOM     13  CG2 VAL A   3     -42.654 -22.524   9.554  1.00 71.81           C
ANISOU   13  CG2 VAL A   3     7501   9746  10037    652    590   3835       C
ATOM     14  C   VAL A   3     -41.606 -21.016   6.805  1.00 64.87           C
ANISOU   14  C   VAL A   3     6903   8651   9092    411    313   3096       C
ATOM     15  O   VAL A   3     -40.548 -20.924   7.478  1.00 63.36           O
ANISOU   15  O   VAL A   3     6727   8637   8708    524    334   3096       O
ATOM     16  N   MET A   4     -41.982 -20.072   5.940  1.00 64.44           N
ANISOU   16  N   MET A   4     6913   8562   9008    314    246   2877       N
ATOM     17  CA  MET A   4     -41.284 -18.759   5.838  1.00 65.06           C
ANISOU   17  CA  MET A   4     7073   8816   8831    332    208   2646       C
ATOM     18  CB  MET A   4     -40.934 -18.408   4.387  1.00 62.15           C
ANISOU   18  CB  MET A   4     6802   8294   8516    228    106   2395       C
ATOM     19  CG  MET A   4     -39.961 -19.372   3.761  1.00 63.45           C
ANISOU   19  CG  MET A   4     7007   8316   8786    231     54   2358       C
ATOM     20  SD  MET A   4     -38.410 -19.511   4.687  1.00 62.68           S
ANISOU   20  SD  MET A   4     6915   8411   8491    365     83   2388       S
ATOM     21  CE  MET A   4     -37.408 -20.232   3.403  1.00 64.72           C
ANISOU   21  CE  MET A   4     7250   8475   8865    330     -8   2244       C
ATOM     22  C   MET A   4     -42.193 -17.680   6.430  1.00 64.07           C
ANISOU   22  C   MET A   4     6914   8861   8569    347    251   2653       C
ATOM     23  O   MET A   4     -43.367 -17.664   6.109  1.00 67.62           O
ANISOU   23  O   MET A   4     7331   9214   9148    273    260   2700       O
ATOM     24  N   THR A   5     -41.645 -16.811   7.268  1.00 64.66           N
ANISOU   24  N   THR A   5     6993   9183   8394    448    270   2596       N
ATOM     25  CA  THR A   5     -42.405 -15.796   8.033  1.00 66.21           C
ANISOU   25  CA  THR A   5     7149   9579   8430    502    310   2602       C
ATOM     26  CB  THR A   5     -42.284 -16.069   9.539  1.00 70.80           C
ANISOU   26  CB  THR A   5     7641  10403   8856    678    397   2801       C
ATOM     27  OG1 THR A   5     -43.084 -17.229   9.768  1.00 73.03           O
ANISOU   27  OG1 THR A   5     7838  10581   9328    676    474   3081       O
ATOM     28  CG2 THR A   5     -42.751 -14.919  10.414  1.00 73.38           C
ANISOU   28  CG2 THR A   5     7935  10986   8959    777    420   2756       C
ATOM     29  C   THR A   5     -41.891 -14.412   7.636  1.00 61.85           C
ANISOU   29  C   THR A   5     6674   9102   7725    475    239   2324       C
ATOM     30  O   THR A   5     -40.650 -14.221   7.606  1.00 57.37           O
ANISOU   30  O   THR A   5     6148   8586   7065    508    196   2197       O
ATOM     31  N   GLN A   6     -42.806 -13.486   7.352  1.00 57.56           N
ANISOU   31  N   GLN A   6     6141   8560   7168    420    229   2241       N
ATOM     32  CA  GLN A   6     -42.461 -12.057   7.234  1.00 55.54           C
ANISOU   32  CA  GLN A   6     5936   8403   6765    418    176   2008       C
ATOM     33  CB  GLN A   6     -42.709 -11.603   5.795  1.00 56.61           C
ANISOU   33  CB  GLN A   6     6147   8340   7023    271    118   1852       C
ATOM     34  CG  GLN A   6     -41.802 -12.268   4.755  1.00 54.73           C
ANISOU   34  CG  GLN A   6     5967   7929   6900    204     70   1788       C
ATOM     35  CD  GLN A   6     -42.129 -11.866   3.340  1.00 51.90           C
ANISOU   35  CD  GLN A   6     5673   7400   6646     88     20   1652       C
ATOM     36  OE1 GLN A   6     -42.235 -10.690   3.031  1.00 55.61           O
ANISOU   36  OE1 GLN A   6     6174   7905   7049     60     -1   1513       O
ATOM     37  NE2 GLN A   6     -42.348 -12.839   2.476  1.00 52.23           N
ANISOU   37  NE2 GLN A   6     5728   7257   6858     28     -2   1692       N
ATOM     38  C   GLN A   6     -43.222 -11.336   8.342  1.00 55.09           C
ANISOU   38  C   GLN A   6     5817   8564   6551    522    219   2056       C
ATOM     39  O   GLN A   6     -44.436 -11.262   8.230  1.00 55.35           O
ANISOU   39  O   GLN A   6     5823   8559   6648    483    252   2135       O
ATOM     40  N   SER A   7     -42.514 -10.932   9.408  1.00 57.74           N
ANISOU   40  N   SER A   7     6121   9128   6689    666    218   2017       N
ATOM     41  CA  SER A   7     -43.030 -10.240  10.629  1.00 60.81           C
ANISOU   41  CA  SER A   7     6445   9778   6883    816    248   2039       C
ATOM     42  CB  SER A   7     -41.881  -9.764  11.496  1.00 61.92           C
ANISOU   42  CB  SER A   7     6569  10131   6826    958    204   1911       C
ATOM     43  OG  SER A   7     -41.442 -10.783  12.378  1.00 66.60           O
ANISOU   43  OG  SER A   7     7100  10854   7351   1094    262   2101       O
ATOM     44  C   SER A   7     -43.992  -9.085  10.287  1.00 59.13           C
ANISOU   44  C   SER A   7     6253   9551   6661    759    224   1915       C
ATOM     45  O   SER A   7     -45.144  -9.132  10.701  1.00 58.50           O
ANISOU   45  O   SER A   7     6120   9537   6571    797    284   2056       O
ATOM     46  N   PRO A   8     -43.566  -7.946   9.674  1.00 57.05           N
ANISOU   46  N   PRO A   8     6055   9234   6387    692    143   1661       N
ATOM     47  CA  PRO A   8     -44.492  -7.005   9.046  1.00 56.16           C
ANISOU   47  CA  PRO A   8     5976   9042   6321    606    123   1561       C
ATOM     48  CB  PRO A   8     -43.603  -5.833   8.605  1.00 55.12           C
ANISOU   48  CB  PRO A   8     5898   8878   6167    567     36   1294       C
ATOM     49  CG  PRO A   8     -42.526  -5.829   9.615  1.00 56.47           C
ANISOU   49  CG  PRO A   8     6028   9232   6195    703      8   1241       C
ATOM     50  CD  PRO A   8     -42.246  -7.308   9.829  1.00 61.71           C
ANISOU   50  CD  PRO A   8     6667   9891   6891    730     67   1456       C
ATOM     51  C   PRO A   8     -45.237  -7.550   7.826  1.00 55.08           C
ANISOU   51  C   PRO A   8     5877   8664   6387    448    142   1636       C
ATOM     52  O   PRO A   8     -44.591  -8.035   6.893  1.00 52.59           O
ANISOU   52  O   PRO A   8     5612   8178   6191    352    113   1600       O
ATOM     53  N   SER A   9     -46.570  -7.461   7.859  1.00 53.92           N
ANISOU   53  N   SER A   9     5698   8520   6269    435    184   1731       N
ATOM     54  CA  SER A   9     -47.434  -7.742   6.689  1.00 54.42           C
ANISOU   54  CA  SER A   9     5790   8371   6517    292    184   1760       C
ATOM     55  CB  SER A   9     -48.741  -8.341   7.130  1.00 58.86           C
ANISOU   55  CB  SER A   9     6269   8962   7132    311    257   1977       C
ATOM     56  OG  SER A   9     -49.368  -7.514   8.101  1.00 62.69           O
ANISOU   56  OG  SER A   9     6707   9661   7449    426    287   1984       O
ATOM     57  C   SER A   9     -47.616  -6.447   5.885  1.00 51.39           C
ANISOU   57  C   SER A   9     5474   7927   6126    224    130   1551       C
ATOM     58  O   SER A   9     -47.771  -6.535   4.663  1.00 49.80           O
ANISOU   58  O   SER A   9     5324   7540   6058    108    103   1499       O
ATOM     59  N   SER A  10     -47.546  -5.291   6.548  1.00 51.10           N
ANISOU   59  N   SER A  10     5433   8043   5939    306    111   1430       N
ATOM     60  CA  SER A  10     -47.799  -3.957   5.944  1.00 51.55           C
ANISOU   60  CA  SER A  10     5541   8053   5991    258     66   1245       C
ATOM     61  CB  SER A  10     -49.271  -3.683   5.921  1.00 52.03           C
ANISOU   61  CB  SER A  10     5578   8129   6061    252    101   1312       C
ATOM     62  OG  SER A  10     -49.551  -2.575   5.082  1.00 55.42           O
ANISOU   62  OG  SER A  10     6065   8469   6524    187     63   1156       O
ATOM     63  C   SER A  10     -47.065  -2.870   6.732  1.00 51.76           C
ANISOU   63  C   SER A  10     5562   8226   5878    356     18   1076       C
ATOM     64  O   SER A  10     -47.161  -2.903   7.972  1.00 55.73           O
ANISOU   64  O   SER A  10     6003   8933   6239    496     35   1123       O
ATOM     65  N   LEU A  11     -46.370  -1.936   6.075  1.00 49.63           N
ANISOU   65  N   LEU A  11     5343   7863   5650    298    -41    888       N
ATOM     66  CA  LEU A  11     -45.865  -0.717   6.780  1.00 53.10           C
ANISOU   66  CA  LEU A  11     5765   8415   5995    382   -101    700       C
ATOM     67  CB  LEU A  11     -44.484  -0.990   7.389  1.00 55.80           C
ANISOU   67  CB  LEU A  11     6080   8838   6284    445   -139    642       C
ATOM     68  CG  LEU A  11     -43.400  -1.429   6.398  1.00 56.09           C
ANISOU   68  CG  LEU A  11     6158   8709   6444    334   -152    624       C
ATOM     69  CD1 LEU A  11     -42.706  -0.246   5.785  1.00 56.35           C
ANISOU   69  CD1 LEU A  11     6213   8639   6559    272   -212    432       C
ATOM     70  CD2 LEU A  11     -42.352  -2.288   7.076  1.00 60.21           C
ANISOU   70  CD2 LEU A  11     6646   9329   6903    406   -157    668       C
ATOM     71  C   LEU A  11     -45.803   0.482   5.831  1.00 53.59           C
ANISOU   71  C   LEU A  11     5876   8329   6156    292   -143    537       C
ATOM     72  O   LEU A  11     -45.823   0.289   4.595  1.00 53.79           O
ANISOU   72  O   LEU A  11     5953   8178   6307    172   -126    565       O
ATOM     73  N   SER A  12     -45.689   1.682   6.397  1.00 56.35           N
ANISOU   73  N   SER A  12     6204   8750   6455    359   -199    369       N
ATOM     74  CA  SER A  12     -45.439   2.945   5.649  1.00 56.44           C
ANISOU   74  CA  SER A  12     6246   8621   6580    288   -244    205       C
ATOM     75  CB  SER A  12     -46.432   3.996   6.027  1.00 56.10           C
ANISOU   75  CB  SER A  12     6193   8630   6491    347   -262    123       C
ATOM     76  OG  SER A  12     -47.650   3.381   6.395  1.00 59.65           O
ANISOU   76  OG  SER A  12     6634   9185   6847    396   -203    275       O
ATOM     77  C   SER A  12     -44.017   3.415   5.927  1.00 53.39           C
ANISOU   77  C   SER A  12     5829   8231   6228    303   -316     49       C
ATOM     78  O   SER A  12     -43.577   3.282   7.060  1.00 56.83           O
ANISOU   78  O   SER A  12     6211   8834   6549    420   -355     -2       O
ATOM     79  N   ALA A  13     -43.355   3.975   4.928  1.00 51.37           N
ANISOU   79  N   ALA A  13     5596   7799   6124    197   -331    -21       N
ATOM     80  CA  ALA A  13     -42.050   4.644   5.060  1.00 51.03           C
ANISOU   80  CA  ALA A  13     5509   7719   6162    191   -401   -180       C
ATOM     81  CB  ALA A  13     -40.952   3.710   4.622  1.00 51.37           C
ANISOU   81  CB  ALA A  13     5556   7722   6242    139   -382   -108       C
ATOM     82  C   ALA A  13     -42.058   5.920   4.216  1.00 51.94           C
ANISOU   82  C   ALA A  13     5633   7658   6445    110   -418   -278       C
ATOM     83  O   ALA A  13     -42.817   5.977   3.217  1.00 53.35           O
ANISOU   83  O   ALA A  13     5867   7726   6676     38   -357   -185       O
ATOM     84  N   SER A  14     -41.270   6.907   4.627  1.00 51.35           N
ANISOU   84  N   SER A  14     5496   7559   6455    130   -499   -458       N
ATOM     85  CA  SER A  14     -41.046   8.180   3.903  1.00 54.21           C
ANISOU   85  CA  SER A  14     5843   7736   7019     54   -521   -554       C
ATOM     86  CB  SER A  14     -40.601   9.281   4.856  1.00 56.79           C
ANISOU   86  CB  SER A  14     6086   8087   7402    126   -637   -786       C
ATOM     87  OG  SER A  14     -41.640   9.627   5.764  1.00 60.26           O
ANISOU   87  OG  SER A  14     6529   8660   7707    243   -673   -860       O
ATOM     88  C   SER A  14     -40.014   7.960   2.780  1.00 53.88           C
ANISOU   88  C   SER A  14     5801   7546   7126    -59   -479   -479       C
ATOM     89  O   SER A  14     -39.059   7.170   2.973  1.00 50.94           O
ANISOU   89  O   SER A  14     5406   7229   6721    -56   -487   -457       O
ATOM     90  N   LEU A  15     -40.203   8.646   1.653  1.00 51.20           N
ANISOU   90  N   LEU A  15     5482   7037   6936   -142   -432   -435       N
ATOM     91  CA  LEU A  15     -39.175   8.820   0.604  1.00 50.69           C
ANISOU   91  CA  LEU A  15     5391   6825   7043   -233   -396   -383       C
ATOM     92  CB  LEU A  15     -39.641   9.901  -0.377  1.00 49.84           C
ANISOU   92  CB  LEU A  15     5293   6552   7094   -288   -351   -354       C
ATOM     93  CG  LEU A  15     -40.852   9.497  -1.216  1.00 49.00           C
ANISOU   93  CG  LEU A  15     5280   6445   6894   -294   -268   -210       C
ATOM     94  CD1 LEU A  15     -41.386  10.650  -2.046  1.00 47.58           C
ANISOU   94  CD1 LEU A  15     5104   6121   6852   -324   -228   -190       C
ATOM     95  CD2 LEU A  15     -40.510   8.308  -2.101  1.00 47.15           C
ANISOU   95  CD2 LEU A  15     5089   6225   6601   -325   -200    -58       C
ATOM     96  C   LEU A  15     -37.878   9.205   1.302  1.00 50.86           C
ANISOU   96  C   LEU A  15     5312   6848   7163   -226   -481   -529       C
ATOM     97  O   LEU A  15     -37.941  10.075   2.155  1.00 54.96           O
ANISOU   97  O   LEU A  15     5777   7379   7728   -178   -568   -699       O
ATOM     98  N   GLY A  16     -36.781   8.518   0.987  1.00 51.86           N
ANISOU   98  N   GLY A  16     5415   6977   7312   -259   -463   -471       N
ATOM     99  CA  GLY A  16     -35.434   8.799   1.523  1.00 55.36           C
ANISOU   99  CA  GLY A  16     5752   7418   7863   -261   -540   -597       C
ATOM    100  C   GLY A  16     -35.000   7.802   2.588  1.00 56.81           C
ANISOU  100  C   GLY A  16     5925   7793   7866   -177   -592   -641       C
ATOM    101  O   GLY A  16     -33.765   7.606   2.726  1.00 59.17           O
ANISOU  101  O   GLY A  16     6153   8102   8225   -188   -626   -683       O
ATOM    102  N   ASP A  17     -35.969   7.192   3.295  1.00 56.19           N
ANISOU  102  N   ASP A  17     5908   7864   7579    -92   -590   -618       N
ATOM    103  CA  ASP A  17     -35.754   6.295   4.460  1.00 56.00           C
ANISOU  103  CA  ASP A  17     5870   8046   7360     17   -632   -646       C
ATOM    104  CB  ASP A  17     -37.071   5.816   5.071  1.00 57.96           C
ANISOU  104  CB  ASP A  17     6179   8431   7412    104   -606   -582       C
ATOM    105  CG  ASP A  17     -37.829   6.894   5.826  1.00 64.51           C
ANISOU  105  CG  ASP A  17     6981   9303   8226    179   -674   -737       C
ATOM    106  OD1 ASP A  17     -37.254   8.012   6.019  1.00 65.02           O
ANISOU  106  OD1 ASP A  17     6972   9295   8439    173   -761   -923       O
ATOM    107  OD2 ASP A  17     -39.003   6.616   6.203  1.00 66.68           O
ANISOU  107  OD2 ASP A  17     7302   9680   8354    244   -641   -670       O
ATOM    108  C   ASP A  17     -34.992   5.031   4.055  1.00 53.65           C
ANISOU  108  C   ASP A  17     5595   7777   7012     -7   -579   -508       C
ATOM    109  O   ASP A  17     -35.261   4.500   2.982  1.00 52.25           O
ANISOU  109  O   ASP A  17     5486   7511   6855    -78   -493   -351       O
ATOM    110  N   ARG A  18     -34.133   4.535   4.943  1.00 51.93           N
ANISOU  110  N   ARG A  18     5323   7695   6713     68   -635   -571       N
ATOM    111  CA  ARG A  18     -33.711   3.113   4.975  1.00 52.50           C
ANISOU  111  CA  ARG A  18     5428   7859   6662     96   -590   -434       C
ATOM    112  CB  ARG A  18     -32.527   2.985   5.937  1.00 53.66           C
ANISOU  112  CB  ARG A  18     5485   8136   6768    177   -672   -556       C
ATOM    113  CG  ARG A  18     -31.904   1.599   6.011  1.00 56.67           C
ANISOU  113  CG  ARG A  18     5886   8606   7039    213   -634   -429       C
ATOM    114  CD  ARG A  18     -30.794   1.635   7.061  1.00 61.78           C
ANISOU  114  CD  ARG A  18     6435   9401   7637    310   -727   -574       C
ATOM    115  NE  ARG A  18     -29.951   0.447   7.014  1.00 65.01           N
ANISOU  115  NE  ARG A  18     6851   9873   7979    333   -695   -468       N
ATOM    116  CZ  ARG A  18     -29.061   0.194   6.051  1.00 69.42           C
ANISOU  116  CZ  ARG A  18     7407  10314   8654    240   -664   -414       C
ATOM    117  NH1 ARG A  18     -28.872   1.059   5.061  1.00 71.09           N
ANISOU  117  NH1 ARG A  18     7603  10349   9058    120   -654   -444       N
ATOM    118  NH2 ARG A  18     -28.364  -0.930   6.073  1.00 68.74           N
ANISOU  118  NH2 ARG A  18     7332  10296   8492    277   -638   -319       N
ATOM    119  C   ARG A  18     -34.935   2.269   5.376  1.00 49.11           C
ANISOU  119  C   ARG A  18     5069   7535   6057    162   -537   -304       C
ATOM    120  O   ARG A  18     -35.533   2.593   6.382  1.00 48.22           O
ANISOU  120  O   ARG A  18     4933   7549   5838    261   -577   -376       O
ATOM    121  N   VAL A  19     -35.323   1.270   4.583  1.00 46.75           N
ANISOU  121  N   VAL A  19     4845   7179   5741    112   -453   -122       N
ATOM    122  CA  VAL A  19     -36.400   0.300   4.922  1.00 48.95           C
ANISOU  122  CA  VAL A  19     5174   7538   5886    164   -399     25       C
ATOM    123  CB  VAL A  19     -37.558   0.328   3.900  1.00 51.65           C
ANISOU  123  CB  VAL A  19     5588   7749   6286     81   -337    123       C
ATOM    124  CG1 VAL A  19     -38.661  -0.617   4.312  1.00 52.81           C
ANISOU  124  CG1 VAL A  19     5765   7973   6329    129   -289    269       C
ATOM    125  CG2 VAL A  19     -38.139   1.714   3.654  1.00 52.97           C
ANISOU  125  CG2 VAL A  19     5752   7844   6530     47   -358     16       C
ATOM    126  C   VAL A  19     -35.774  -1.099   4.968  1.00 49.96           C
ANISOU  126  C   VAL A  19     5313   7711   5957    189   -369    149       C
ATOM    127  O   VAL A  19     -35.108  -1.483   4.007  1.00 49.76           O
ANISOU  127  O   VAL A  19     5313   7576   6019    115   -347    191       O
ATOM    128  N   THR A  20     -35.995  -1.846   6.042  1.00 53.45           N
ANISOU  128  N   THR A  20     5734   8317   6256    301   -363    216       N
ATOM    129  CA  THR A  20     -35.552  -3.259   6.171  1.00 54.08           C
ANISOU  129  CA  THR A  20     5824   8439   6285    337   -326    360       C
ATOM    130  CB  THR A  20     -34.586  -3.440   7.346  1.00 55.19           C
ANISOU  130  CB  THR A  20     5895   8766   6310    464   -373    299       C
ATOM    131  OG1 THR A  20     -33.391  -2.758   6.987  1.00 57.27           O
ANISOU  131  OG1 THR A  20     6124   8976   6661    417   -433    145       O
ATOM    132  CG2 THR A  20     -34.234  -4.885   7.621  1.00 58.61           C
ANISOU  132  CG2 THR A  20     6334   9257   6679    523   -328    464       C
ATOM    133  C   THR A  20     -36.797  -4.141   6.243  1.00 51.28           C
ANISOU  133  C   THR A  20     5506   8087   5892    351   -257    545       C
ATOM    134  O   THR A  20     -37.703  -3.822   7.014  1.00 52.30           O
ANISOU  134  O   THR A  20     5611   8323   5936    421   -249    558       O
ATOM    135  N   ILE A  21     -36.861  -5.164   5.404  1.00 50.00           N
ANISOU  135  N   ILE A  21     5391   7801   5805    286   -213    675       N
ATOM    136  CA  ILE A  21     -37.953  -6.179   5.423  1.00 50.08           C
ANISOU  136  CA  ILE A  21     5420   7785   5822    290   -152    861       C
ATOM    137  CB  ILE A  21     -38.637  -6.257   4.048  1.00 48.34           C
ANISOU  137  CB  ILE A  21     5262   7367   5737    167   -135    887       C
ATOM    138  CG1 ILE A  21     -39.308  -4.911   3.728  1.00 48.13           C
ANISOU  138  CG1 ILE A  21     5248   7314   5727    122   -149    774       C
ATOM    139  CG2 ILE A  21     -39.608  -7.434   4.001  1.00 47.67           C
ANISOU  139  CG2 ILE A  21     5182   7230   5699    162    -87   1068       C
ATOM    140  CD1 ILE A  21     -40.119  -4.871   2.452  1.00 47.89           C
ANISOU  140  CD1 ILE A  21     5272   7121   5804     24   -132    796       C
ATOM    141  C   ILE A  21     -37.327  -7.504   5.855  1.00 52.09           C
ANISOU  141  C   ILE A  21     5658   8085   6050    353   -130    990       C
ATOM    142  O   ILE A  21     -36.272  -7.833   5.324  1.00 49.09           O
ANISOU  142  O   ILE A  21     5296   7645   5713    325   -151    953       O
ATOM    143  N   SER A  22     -37.952  -8.197   6.808  1.00 55.80           N
ANISOU  143  N   SER A  22     6087   8664   6449    444    -84   1144       N
ATOM    144  CA  SER A  22     -37.454  -9.441   7.462  1.00 56.95           C
ANISOU  144  CA  SER A  22     6201   8881   6557    534    -50   1296       C
ATOM    145  CB  SER A  22     -37.655  -9.381   8.950  1.00 58.98           C
ANISOU  145  CB  SER A  22     6384   9382   6644    696    -26   1360       C
ATOM    146  OG  SER A  22     -36.642  -8.585   9.529  1.00 59.69           O
ANISOU  146  OG  SER A  22     6445   9620   6614    774    -90   1182       O
ATOM    147  C   SER A  22     -38.148 -10.676   6.882  1.00 55.67           C
ANISOU  147  C   SER A  22     6059   8557   6536    473      0   1483       C
ATOM    148  O   SER A  22     -39.335 -10.574   6.506  1.00 52.76           O
ANISOU  148  O   SER A  22     5699   8104   6242    410     23   1533       O
ATOM    149  N   CYS A  23     -37.382 -11.767   6.788  1.00 54.97           N
ANISOU  149  N   CYS A  23     5975   8421   6492    493      7   1566       N
ATOM    150  CA  CYS A  23     -37.795 -13.166   6.483  1.00 56.29           C
ANISOU  150  CA  CYS A  23     6141   8445   6803    469     47   1755       C
ATOM    151  CB  CYS A  23     -37.410 -13.535   5.048  1.00 55.90           C
ANISOU  151  CB  CYS A  23     6160   8176   6902    358      1   1674       C
ATOM    152  SG  CYS A  23     -38.083 -15.110   4.436  1.00 62.96           S
ANISOU  152  SG  CYS A  23     7055   8845   8022    309     18   1847       S
ATOM    153  C   CYS A  23     -37.149 -14.071   7.562  1.00 57.42           C
ANISOU  153  C   CYS A  23     6230   8720   6869    605     87   1905       C
ATOM    154  O   CYS A  23     -35.902 -14.004   7.767  1.00 53.97           O
ANISOU  154  O   CYS A  23     5797   8368   6342    661     54   1817       O
ATOM    155  N   ARG A  24     -37.973 -14.802   8.313  1.00 56.93           N
ANISOU  155  N   ARG A  24     6104   8697   6829    668    160   2129       N
ATOM    156  CA  ARG A  24     -37.516 -15.808   9.300  1.00 60.11           C
ANISOU  156  CA  ARG A  24     6448   9210   7183    804    217   2323       C
ATOM    157  CB  ARG A  24     -38.069 -15.551  10.705  1.00 62.90           C
ANISOU  157  CB  ARG A  24     6714   9820   7366    958    285   2458       C
ATOM    158  CG  ARG A  24     -37.473 -16.457  11.772  1.00 65.47           C
ANISOU  158  CG  ARG A  24     6973  10301   7601   1128    346   2650       C
ATOM    159  CD  ARG A  24     -38.098 -16.254  13.146  1.00 69.53           C
ANISOU  159  CD  ARG A  24     7391  11090   7936   1306    423   2807       C
ATOM    160  NE  ARG A  24     -39.418 -16.874  13.229  1.00 73.78           N
ANISOU  160  NE  ARG A  24     7872  11542   8621   1278    515   3063       N
ATOM    161  CZ  ARG A  24     -40.532 -16.324  13.743  1.00 75.08           C
ANISOU  161  CZ  ARG A  24     7982  11828   8718   1321    563   3133       C
ATOM    162  NH1 ARG A  24     -40.517 -15.110  14.274  1.00 76.48           N
ANISOU  162  NH1 ARG A  24     8159  12230   8671   1407    524   2957       N
ATOM    163  NH2 ARG A  24     -41.667 -17.004  13.735  1.00 75.39           N
ANISOU  163  NH2 ARG A  24     7957  11761   8926   1282    647   3381       N
ATOM    164  C   ARG A  24     -37.909 -17.174   8.737  1.00 58.89           C
ANISOU  164  C   ARG A  24     6289   8821   7264    739    247   2504       C
ATOM    165  O   ARG A  24     -39.066 -17.372   8.349  1.00 58.14           O
ANISOU  165  O   ARG A  24     6178   8589   7321    656    268   2587       O
ATOM    166  N   ALA A  25     -36.921 -18.042   8.586  1.00 58.52           N
ANISOU  166  N   ALA A  25     6259   8713   7262    768    234   2532       N
ATOM    167  CA  ALA A  25     -37.079 -19.417   8.072  1.00 60.28           C
ANISOU  167  CA  ALA A  25     6477   8704   7721    723    246   2683       C
ATOM    168  CB  ALA A  25     -35.897 -19.746   7.188  1.00 60.16           C
ANISOU  168  CB  ALA A  25     6536   8575   7746    689    172   2533       C
ATOM    169  C   ALA A  25     -37.203 -20.350   9.285  1.00 61.01           C
ANISOU  169  C   ALA A  25     6475   8898   7807    861    345   2973       C
ATOM    170  O   ALA A  25     -36.585 -20.073  10.316  1.00 61.29           O
ANISOU  170  O   ALA A  25     6477   9185   7624   1006    377   3002       O
ATOM    171  N   SER A  26     -37.995 -21.407   9.188  1.00 62.54           N
ANISOU  171  N   SER A  26     6618   8908   8237    825    391   3187       N
ATOM    172  CA  SER A  26     -38.207 -22.378  10.292  1.00 64.87           C
ANISOU  172  CA  SER A  26     6808   9272   8569    953    501   3510       C
ATOM    173  CB  SER A  26     -39.554 -22.946  10.159  1.00 65.17           C
ANISOU  173  CB  SER A  26     6771   9132   8859    875    551   3706       C
ATOM    174  OG  SER A  26     -39.687 -23.455   8.847  1.00 65.26           O
ANISOU  174  OG  SER A  26     6837   8825   9135    719    463   3589       O
ATOM    175  C   SER A  26     -37.150 -23.497  10.268  1.00 68.65           C
ANISOU  175  C   SER A  26     7297   9664   9124   1011    496   3584       C
ATOM    176  O   SER A  26     -37.529 -24.656  10.561  1.00 71.22           O
ANISOU  176  O   SER A  26     7547   9861   9651   1038    563   3849       O
ATOM    177  N   GLN A  27     -35.903 -23.158   9.912  1.00 66.39           N
ANISOU  177  N   GLN A  27     7092   9435   8698   1027    421   3366       N
ATOM    178  CA  GLN A  27     -34.677 -24.001   9.968  1.00 67.56           C
ANISOU  178  CA  GLN A  27     7259   9567   8844   1108    409   3392       C
ATOM    179  CB  GLN A  27     -34.882 -25.416   9.419  1.00 68.86           C
ANISOU  179  CB  GLN A  27     7409   9427   9326   1057    410   3543       C
ATOM    180  CG  GLN A  27     -35.217 -25.473   7.936  1.00 68.92           C
ANISOU  180  CG  GLN A  27     7489   9147   9550    884    306   3349       C
ATOM    181  CD  GLN A  27     -35.718 -26.837   7.527  1.00 71.34           C
ANISOU  181  CD  GLN A  27     7753   9148  10203    838    303   3509       C
ATOM    182  OE1 GLN A  27     -36.759 -27.310   7.988  1.00 72.37           O
ANISOU  182  OE1 GLN A  27     7789   9202  10507    826    375   3741       O
ATOM    183  NE2 GLN A  27     -34.988 -27.474   6.627  1.00 71.65           N
ANISOU  183  NE2 GLN A  27     7857   9005  10362    812    216   3381       N
ATOM    184  C   GLN A  27     -33.594 -23.302   9.146  1.00 65.26           C
ANISOU  184  C   GLN A  27     7068   9290   8438   1058    303   3081       C
ATOM    185  O   GLN A  27     -33.938 -22.371   8.401  1.00 64.69           O
ANISOU  185  O   GLN A  27     7047   9178   8355    943    244   2881       O
ATOM    186  N   ASP A  28     -32.358 -23.780   9.238  1.00 64.87           N
ANISOU  186  N   ASP A  28     7040   9286   8324   1140    284   3058       N
ATOM    187  CA  ASP A  28     -31.218 -23.303   8.416  1.00 65.37           C
ANISOU  187  CA  ASP A  28     7184   9347   8307   1100    190   2793       C
ATOM    188  CB  ASP A  28     -29.863 -23.797   8.952  1.00 65.82           C
ANISOU  188  CB  ASP A  28     7232   9537   8238   1238    194   2818       C
ATOM    189  CG  ASP A  28     -28.655 -23.169   8.269  1.00 68.48           C
ANISOU  189  CG  ASP A  28     7631   9922   8468   1211    109   2558       C
ATOM    190  OD1 ASP A  28     -28.878 -22.393   7.329  1.00 71.96           O
ANISOU  190  OD1 ASP A  28     8122  10277   8941   1085     52   2372       O
ATOM    191  OD2 ASP A  28     -27.484 -23.455   8.673  1.00 68.62           O
ANISOU  191  OD2 ASP A  28     7639  10065   8369   1320    103   2550       O
ATOM    192  C   ASP A  28     -31.536 -23.701   6.970  1.00 64.16           C
ANISOU  192  C   ASP A  28     7096   8893   8389    956    121   2692       C
ATOM    193  O   ASP A  28     -31.841 -24.880   6.747  1.00 66.03           O
ANISOU  193  O   ASP A  28     7319   8928   8843    950    130   2834       O
ATOM    194  N   ILE A  29     -31.536 -22.726   6.053  1.00 60.56           N
ANISOU  194  N   ILE A  29     6700   8412   7896    852     54   2460       N
ATOM    195  CA  ILE A  29     -31.819 -22.938   4.610  1.00 59.69           C
ANISOU  195  CA  ILE A  29     6653   8057   7968    734    -21   2330       C
ATOM    196  CB  ILE A  29     -32.969 -22.031   4.129  1.00 60.23           C
ANISOU  196  CB  ILE A  29     6733   8083   8069    621    -33   2247       C
ATOM    197  CG1 ILE A  29     -32.703 -20.557   4.448  1.00 58.08           C
ANISOU  197  CG1 ILE A  29     6467   8027   7573    620    -30   2110       C
ATOM    198  CG2 ILE A  29     -34.294 -22.519   4.691  1.00 59.99           C
ANISOU  198  CG2 ILE A  29     6634   7978   8181    605     26   2453       C
ATOM    199  CD1 ILE A  29     -33.749 -19.654   3.914  1.00 57.48           C
ANISOU  199  CD1 ILE A  29     6408   7906   7527    515    -44   2021       C
ATOM    200  C   ILE A  29     -30.550 -22.710   3.788  1.00 57.76           C
ANISOU  200  C   ILE A  29     6473   7827   7644    739    -89   2133       C
ATOM    201  O   ILE A  29     -30.658 -22.840   2.574  1.00 59.49           O
ANISOU  201  O   ILE A  29     6745   7880   7978    670   -153   2012       O
ATOM    202  N   ARG A  30     -29.411 -22.413   4.416  1.00 57.28           N
ANISOU  202  N   ARG A  30     6401   7965   7399    828    -77   2104       N
ATOM    203  CA  ARG A  30     -28.069 -22.363   3.761  1.00 58.67           C
ANISOU  203  CA  ARG A  30     6618   8167   7506    852   -131   1954       C
ATOM    204  CB  ARG A  30     -27.686 -23.665   3.024  1.00 61.24           C
ANISOU  204  CB  ARG A  30     6979   8300   7988    878   -169   1981       C
ATOM    205  CG  ARG A  30     -27.915 -24.998   3.724  1.00 64.42           C
ANISOU  205  CG  ARG A  30     7344   8617   8516    953   -128   2202       C
ATOM    206  CD  ARG A  30     -26.781 -25.414   4.643  1.00 64.98           C
ANISOU  206  CD  ARG A  30     7384   8852   8452   1090    -93   2287       C
ATOM    207  NE  ARG A  30     -25.455 -25.647   4.061  1.00 62.87           N
ANISOU  207  NE  ARG A  30     7157   8604   8127   1140   -145   2165       N
ATOM    208  CZ  ARG A  30     -24.853 -26.841   3.951  1.00 63.04           C
ANISOU  208  CZ  ARG A  30     7189   8527   8237   1220   -158   2236       C
ATOM    209  NH1 ARG A  30     -25.465 -27.964   4.294  1.00 64.02           N
ANISOU  209  NH1 ARG A  30     7288   8493   8545   1250   -128   2428       N
ATOM    210  NH2 ARG A  30     -23.628 -26.922   3.471  1.00 62.40           N
ANISOU  210  NH2 ARG A  30     7137   8497   8073   1272   -201   2119       N
ATOM    211  C   ARG A  30     -28.067 -21.243   2.708  1.00 55.71           C
ANISOU  211  C   ARG A  30     6287   7777   7102    752   -179   1747       C
ATOM    212  O   ARG A  30     -27.625 -21.488   1.571  1.00 51.80           O
ANISOU  212  O   ARG A  30     5841   7172   6669    730   -231   1643       O
ATOM    213  N   ASN A  31     -28.649 -20.088   3.016  1.00 55.51           N
ANISOU  213  N   ASN A  31     6244   7848   7000    700   -162   1697       N
ATOM    214  CA  ASN A  31     -28.582 -18.877   2.156  1.00 53.44           C
ANISOU  214  CA  ASN A  31     6010   7595   6701    615   -196   1516       C
ATOM    215  CB  ASN A  31     -27.113 -18.502   1.893  1.00 54.15           C
ANISOU  215  CB  ASN A  31     6097   7786   6690    651   -223   1399       C
ATOM    216  CG  ASN A  31     -26.433 -17.973   3.138  1.00 53.12           C
ANISOU  216  CG  ASN A  31     5904   7874   6406    722   -206   1397       C
ATOM    217  OD1 ASN A  31     -26.623 -16.819   3.493  1.00 52.01           O
ANISOU  217  OD1 ASN A  31     5732   7833   6196    690   -208   1316       O
ATOM    218  ND2 ASN A  31     -25.698 -18.820   3.836  1.00 54.20           N
ANISOU  218  ND2 ASN A  31     6014   8086   6492    828   -195   1483       N
ATOM    219  C   ASN A  31     -29.409 -19.018   0.857  1.00 51.30           C
ANISOU  219  C   ASN A  31     5793   7124   6576    529   -229   1464       C
ATOM    220  O   ASN A  31     -29.406 -18.044   0.063  1.00 48.09           O
ANISOU  220  O   ASN A  31     5410   6720   6143    467   -250   1332       O
ATOM    221  N   MET A  32     -30.171 -20.102   0.670  1.00 49.11           N
ANISOU  221  N   MET A  32     5523   6680   6455    524   -236   1563       N
ATOM    222  CA  MET A  32     -30.999 -20.329  -0.538  1.00 49.26           C
ANISOU  222  CA  MET A  32     5583   6509   6624    456   -283   1500       C
ATOM    223  C   MET A  32     -32.294 -19.522  -0.419  1.00 50.36           C
ANISOU  223  C   MET A  32     5709   6646   6781    375   -261   1506       C
ATOM    224  O   MET A  32     -33.411 -20.092  -0.509  1.00 52.08           O
ANISOU  224  O   MET A  32     5912   6724   7152    337   -266   1581       O
ATOM    225  CB  MET A  32     -31.309 -21.787  -0.773  1.00  0.00           C
ATOM    226  CG  MET A  32     -30.043 -22.536  -1.174  1.00  0.00           C
ATOM    227  SD  MET A  32     -28.991 -22.795   0.276  1.00  0.00           S
ATOM    228  CE  MET A  32     -27.736 -23.839  -0.434  1.00  0.00           C
ATOM    229  N   LEU A  33     -32.149 -18.210  -0.270  1.00 50.16           N
ANISOU  229  N   LEU A  33     5681   6760   6617    348   -242   1423       N
ATOM    230  CA  LEU A  33     -33.291 -17.292  -0.048  1.00 49.39           C
ANISOU  230  CA  LEU A  33     5569   6689   6509    282   -217   1422       C
ATOM    231  CB  LEU A  33     -33.253 -16.647   1.339  1.00 49.55           C
ANISOU  231  CB  LEU A  33     5537   6897   6393    321   -165   1481       C
ATOM    232  CG  LEU A  33     -34.465 -15.746   1.580  1.00 50.12           C
ANISOU  232  CG  LEU A  33     5593   6997   6453    266   -142   1479       C
ATOM    233  CD1 LEU A  33     -35.555 -16.476   2.325  1.00 48.46           C
ANISOU  233  CD1 LEU A  33     5338   6755   6320    280    -99   1659       C
ATOM    234  CD2 LEU A  33     -34.095 -14.454   2.263  1.00 49.57           C
ANISOU  234  CD2 LEU A  33     5500   7109   6226    285   -132   1394       C
ATOM    235  C   LEU A  33     -33.271 -16.201  -1.112  1.00 49.65           C
ANISOU  235  C   LEU A  33     5641   6716   6508    224   -243   1263       C
ATOM    236  O   LEU A  33     -32.259 -15.476  -1.200  1.00 45.92           O
ANISOU  236  O   LEU A  33     5170   6345   5933    239   -244   1177       O
ATOM    237  N   ASN A  34     -34.401 -16.078  -1.819  1.00 50.34           N
ANISOU  237  N   ASN A  34     5748   6694   6687    164   -260   1240       N
ATOM    238  CA  ASN A  34     -34.639 -15.114  -2.921  1.00 46.26           C
ANISOU  238  CA  ASN A  34     5266   6156   6153    116   -279   1112       C
ATOM    239  CB  ASN A  34     -35.005 -15.866  -4.199  1.00 43.30           C
ANISOU  239  CB  ASN A  34     4929   5628   5896    117   -338   1060       C
ATOM    240  CG  ASN A  34     -34.056 -17.016  -4.483  1.00 40.58           C
ANISOU  240  CG  ASN A  34     4598   5231   5590    185   -375   1061       C
ATOM    241  OD1 ASN A  34     -32.863 -16.931  -4.220  1.00 37.02           O
ANISOU  241  OD1 ASN A  34     4144   4875   5046    231   -360   1054       O
ATOM    242  ND2 ASN A  34     -34.568 -18.060  -5.092  1.00 38.57           N
ANISOU  242  ND2 ASN A  34     4354   4822   5479    197   -433   1054       N
ATOM    243  C   ASN A  34     -35.710 -14.121  -2.478  1.00 46.93           C
ANISOU  243  C   ASN A  34     5333   6287   6213     61   -247   1121       C
ATOM    244  O   ASN A  34     -36.605 -14.517  -1.719  1.00 51.89           O
ANISOU  244  O   ASN A  34     5928   6900   6888     52   -226   1227       O
ATOM    245  N   TRP A  35     -35.591 -12.869  -2.920  1.00 46.40           N
ANISOU  245  N   TRP A  35     5278   6273   6078     31   -240   1024       N
ATOM    246  CA  TRP A  35     -36.642 -11.836  -2.782  1.00 43.22           C
ANISOU  246  CA  TRP A  35     4869   5893   5660    -20   -219   1007       C
ATOM    247  CB  TRP A  35     -36.077 -10.587  -2.168  1.00 41.81           C
ANISOU  247  CB  TRP A  35     4666   5842   5378    -21   -195    951       C
ATOM    248  CG  TRP A  35     -35.662 -10.797  -0.759  1.00 43.27           C
ANISOU  248  CG  TRP A  35     4804   6144   5491     30   -179   1010       C
ATOM    249  CD1 TRP A  35     -34.399 -11.067  -0.341  1.00 42.37           C
ANISOU  249  CD1 TRP A  35     4671   6104   5324     81   -186   1000       C
ATOM    250  NE1 TRP A  35     -34.374 -11.093   1.018  1.00 45.76           N
ANISOU  250  NE1 TRP A  35     5053   6661   5674    138   -170   1053       N
ATOM    251  CE2 TRP A  35     -35.629 -10.885   1.514  1.00 44.22           C
ANISOU  251  CE2 TRP A  35     4844   6478   5479    127   -146   1110       C
ATOM    252  CD2 TRP A  35     -36.475 -10.665   0.414  1.00 43.69           C
ANISOU  252  CD2 TRP A  35     4819   6280   5501     51   -153   1081       C
ATOM    253  CE3 TRP A  35     -37.825 -10.377   0.657  1.00 44.11           C
ANISOU  253  CE3 TRP A  35     4862   6325   5572     25   -132   1125       C
ATOM    254  CZ3 TRP A  35     -38.278 -10.313   1.960  1.00 44.21           C
ANISOU  254  CZ3 TRP A  35     4824   6464   5509     80   -102   1203       C
ATOM    255  CH2 TRP A  35     -37.417 -10.539   3.038  1.00 45.75           C
ANISOU  255  CH2 TRP A  35     4978   6800   5605    169    -94   1233       C
ATOM    256  CZ2 TRP A  35     -36.080 -10.821   2.836  1.00 46.87           C
ANISOU  256  CZ2 TRP A  35     5129   6948   5731    191   -119   1182       C
ATOM    257  C   TRP A  35     -37.237 -11.495  -4.138  1.00 45.50           C
ANISOU  257  C   TRP A  35     5197   6091   6000    -54   -241    932       C
ATOM    258  O   TRP A  35     -36.469 -11.488  -5.113  1.00 43.65           O
ANISOU  258  O   TRP A  35     4989   5838   5757    -30   -260    866       O
ATOM    259  N   TYR A  36     -38.552 -11.200  -4.124  1.00 45.50           N
ANISOU  259  N   TYR A  36     5192   6057   6038    -96   -235    949       N
ATOM    260  CA  TYR A  36     -39.408 -10.781  -5.257  1.00 45.03           C
ANISOU  260  CA  TYR A  36     5161   5930   6020   -123   -255    885       C
ATOM    261  CB  TYR A  36     -40.429 -11.862  -5.593  1.00 45.64           C
ANISOU  261  CB  TYR A  36     5232   5886   6224   -134   -296    919       C
ATOM    262  CG  TYR A  36     -39.702 -13.087  -6.024  1.00 46.97           C
ANISOU  262  CG  TYR A  36     5412   5979   6457    -89   -343    912       C
ATOM    263  CD1 TYR A  36     -39.211 -13.164  -7.312  1.00 47.46           C
ANISOU  263  CD1 TYR A  36     5513   6009   6510    -46   -387    809       C
ATOM    264  CE1 TYR A  36     -38.443 -14.236  -7.717  1.00 45.59           C
ANISOU  264  CE1 TYR A  36     5289   5717   6317     11   -434    787       C
ATOM    265  CZ  TYR A  36     -38.107 -15.218  -6.813  1.00 45.79           C
ANISOU  265  CZ  TYR A  36     5289   5708   6402     18   -434    878       C
ATOM    266  OH  TYR A  36     -37.301 -16.241  -7.233  1.00 47.86           O
ANISOU  266  OH  TYR A  36     5566   5913   6707     81   -482    851       O
ATOM    267  CE2 TYR A  36     -38.531 -15.115  -5.504  1.00 45.93           C
ANISOU  267  CE2 TYR A  36     5265   5767   6421    -23   -380    997       C
ATOM    268  CD2 TYR A  36     -39.291 -14.034  -5.103  1.00 45.24           C
ANISOU  268  CD2 TYR A  36     5164   5749   6276    -71   -335   1009       C
ATOM    269  C   TYR A  36     -40.132  -9.491  -4.900  1.00 44.24           C
ANISOU  269  C   TYR A  36     5051   5891   5868   -161   -218    871       C
ATOM    270  O   TYR A  36     -40.480  -9.267  -3.710  1.00 44.20           O
ANISOU  270  O   TYR A  36     5011   5955   5829   -168   -190    929       O
ATOM    271  N   GLN A  37     -40.327  -8.673  -5.934  1.00 44.56           N
ANISOU  271  N   GLN A  37     5119   5915   5897   -170   -219    796       N
ATOM    272  CA  GLN A  37     -41.125  -7.419  -5.895  1.00 41.35           C
ANISOU  272  CA  GLN A  37     4710   5541   5460   -202   -191    771       C
ATOM    273  CB  GLN A  37     -40.322  -6.236  -6.419  1.00 41.71           C
ANISOU  273  CB  GLN A  37     4765   5623   5460   -197   -165    710       C
ATOM    274  CG  GLN A  37     -41.006  -4.892  -6.190  1.00 40.87           C
ANISOU  274  CG  GLN A  37     4650   5545   5334   -227   -136    686       C
ATOM    275  CD  GLN A  37     -40.330  -3.868  -7.057  1.00 40.47           C
ANISOU  275  CD  GLN A  37     4604   5491   5281   -220   -109    643       C
ATOM    276  OE1 GLN A  37     -39.722  -2.928  -6.582  1.00 41.47           O
ANISOU  276  OE1 GLN A  37     4701   5650   5405   -235    -90    618       O
ATOM    277  NE2 GLN A  37     -40.329  -4.132  -8.343  1.00 41.23           N
ANISOU  277  NE2 GLN A  37     4728   5551   5387   -187   -112    637       N
ATOM    278  C   GLN A  37     -42.383  -7.634  -6.734  1.00 40.06           C
ANISOU  278  C   GLN A  37     4562   5304   5355   -214   -215    759       C
ATOM    279  O   GLN A  37     -42.263  -7.997  -7.946  1.00 39.17           O
ANISOU  279  O   GLN A  37     4477   5139   5267   -182   -249    708       O
ATOM    280  N   GLN A  38     -43.546  -7.495  -6.108  1.00 39.17           N
ANISOU  280  N   GLN A  38     4425   5196   5261   -245   -205    801       N
ATOM    281  CA  GLN A  38     -44.812  -7.475  -6.864  1.00 41.29           C
ANISOU  281  CA  GLN A  38     4698   5409   5582   -260   -227    780       C
ATOM    282  CB  GLN A  38     -45.842  -8.438  -6.297  1.00 43.54           C
ANISOU  282  CB  GLN A  38     4937   5642   5962   -287   -245    858       C
ATOM    283  CG  GLN A  38     -47.123  -8.351  -7.087  1.00 44.00           C
ANISOU  283  CG  GLN A  38     4990   5648   6081   -304   -275    821       C
ATOM    284  CD  GLN A  38     -48.027  -9.496  -6.749  1.00 47.93           C
ANISOU  284  CD  GLN A  38     5429   6062   6720   -334   -306    894       C
ATOM    285  OE1 GLN A  38     -48.393 -10.295  -7.621  1.00 46.68           O
ANISOU  285  OE1 GLN A  38     5262   5800   6675   -330   -375    843       O
ATOM    286  NE2 GLN A  38     -48.366  -9.564  -5.464  1.00 49.39           N
ANISOU  286  NE2 GLN A  38     5565   6298   6905   -354   -256   1015       N
ATOM    287  C   GLN A  38     -45.359  -6.051  -6.832  1.00 42.10           C
ANISOU  287  C   GLN A  38     4807   5567   5621   -274   -188    751       C
ATOM    288  O   GLN A  38     -45.650  -5.539  -5.715  1.00 39.44           O
ANISOU  288  O   GLN A  38     4444   5296   5246   -290   -156    790       O
ATOM    289  N   LYS A  39     -45.423  -5.442  -8.009  1.00 44.76           N
ANISOU  289  N   LYS A  39     5176   5889   5943   -254   -192    687       N
ATOM    290  CA  LYS A  39     -46.010  -4.088  -8.241  1.00 53.33           C
ANISOU  290  CA  LYS A  39     6270   7006   6985   -259   -156    660       C
ATOM    291  CB  LYS A  39     -45.759  -3.648  -9.692  1.00 57.63           C
ANISOU  291  CB  LYS A  39     6848   7538   7511   -211   -154    609       C
ATOM    292  CG  LYS A  39     -44.356  -3.138 -10.016  1.00 56.26           C
ANISOU  292  CG  LYS A  39     6682   7388   7306   -185   -121    603       C
ATOM    293  CD  LYS A  39     -44.088  -1.768  -9.390  1.00 60.80           C
ANISOU  293  CD  LYS A  39     7241   7992   7868   -215    -69    608       C
ATOM    294  CE  LYS A  39     -42.728  -1.648  -8.733  1.00 63.08           C
ANISOU  294  CE  LYS A  39     7506   8302   8159   -228    -57    611       C
ATOM    295  NZ  LYS A  39     -41.717  -1.084  -9.662  1.00 63.20           N
ANISOU  295  NZ  LYS A  39     7516   8314   8184   -197    -21    615       N
ATOM    296  C   LYS A  39     -47.511  -4.122  -7.951  1.00 53.80           C
ANISOU  296  C   LYS A  39     6309   7060   7072   -284   -164    683       C
ATOM    297  O   LYS A  39     -48.159  -5.157  -8.122  1.00 52.57           O
ANISOU  297  O   LYS A  39     6134   6852   6987   -291   -206    700       O
ATOM    298  N   PRO A  40     -48.129  -3.001  -7.528  1.00 53.88           N
ANISOU  298  N   PRO A  40     6315   7117   7042   -295   -129    681       N
ATOM    299  CA  PRO A  40     -49.560  -2.992  -7.225  1.00 53.58           C
ANISOU  299  CA  PRO A  40     6250   7087   7021   -312   -131    709       C
ATOM    300  CB  PRO A  40     -49.822  -1.507  -6.925  1.00 54.41           C
ANISOU  300  CB  PRO A  40     6364   7246   7062   -306    -90    683       C
ATOM    301  CG  PRO A  40     -48.515  -1.034  -6.361  1.00 53.65           C
ANISOU  301  CG  PRO A  40     6273   7177   6933   -301    -72    664       C
ATOM    302  CD  PRO A  40     -47.501  -1.696  -7.276  1.00 55.08           C
ANISOU  302  CD  PRO A  40     6478   7309   7142   -289    -89    651       C
ATOM    303  C   PRO A  40     -50.442  -3.500  -8.376  1.00 53.81           C
ANISOU  303  C   PRO A  40     6281   7058   7107   -303   -174    679       C
ATOM    304  O   PRO A  40     -51.529  -3.921  -8.061  1.00 54.01           O
ANISOU  304  O   PRO A  40     6266   7074   7183   -327   -189    715       O
ATOM    305  N   ASP A  41     -49.957  -3.474  -9.633  1.00 51.20           N
ANISOU  305  N   ASP A  41     5986   6701   6766   -260   -195    616       N
ATOM    306  CA  ASP A  41     -50.658  -4.015 -10.833  1.00 52.14           C
ANISOU  306  CA  ASP A  41     6105   6779   6926   -224   -253    559       C
ATOM    307  CB  ASP A  41     -50.204  -3.279 -12.094  1.00 53.03           C
ANISOU  307  CB  ASP A  41     6261   6923   6966   -148   -239    503       C
ATOM    308  CG  ASP A  41     -48.754  -3.536 -12.444  1.00 56.41           C
ANISOU  308  CG  ASP A  41     6712   7353   7367   -111   -231    497       C
ATOM    309  OD1 ASP A  41     -48.023  -3.977 -11.550  1.00 61.82           O
ANISOU  309  OD1 ASP A  41     7388   8024   8075   -154   -225    535       O
ATOM    310  OD2 ASP A  41     -48.366  -3.274 -13.594  1.00 58.71           O
ANISOU  310  OD2 ASP A  41     7027   7674   7609    -30   -228    462       O
ATOM    311  C   ASP A  41     -50.433  -5.526 -11.070  1.00 56.94           C
ANISOU  311  C   ASP A  41     6693   7313   7628   -221   -326    541       C
ATOM    312  O   ASP A  41     -50.723  -5.986 -12.204  1.00 61.31           O
ANISOU  312  O   ASP A  41     7250   7836   8208   -168   -391    460       O
ATOM    313  N   GLY A  42     -49.863  -6.273 -10.117  1.00 56.72           N
ANISOU  313  N   GLY A  42     6645   7259   7646   -259   -323    603       N
ATOM    314  CA  GLY A  42     -49.739  -7.745 -10.186  1.00 54.50           C
ANISOU  314  CA  GLY A  42     6336   6887   7484   -263   -391    602       C
ATOM    315  C   GLY A  42     -48.393  -8.261 -10.692  1.00 53.37           C
ANISOU  315  C   GLY A  42     6230   6730   7319   -212   -414    560       C
ATOM    316  O   GLY A  42     -48.067  -9.454 -10.367  1.00 53.51           O
ANISOU  316  O   GLY A  42     6223   6674   7433   -223   -454    585       O
ATOM    317  N   SER A  43     -47.643  -7.466 -11.472  1.00 47.95           N
ANISOU  317  N   SER A  43     5590   6106   6522   -154   -388    510       N
ATOM    318  CA  SER A  43     -46.433  -7.952 -12.193  1.00 50.32           C
ANISOU  318  CA  SER A  43     5919   6407   6792    -84   -413    463       C
ATOM    319  CB  SER A  43     -46.052  -7.067 -13.361  1.00 49.40           C
ANISOU  319  CB  SER A  43     5837   6364   6569      0   -387    413       C
ATOM    320  OG  SER A  43     -45.355  -5.905 -12.921  1.00 48.06           O
ANISOU  320  OG  SER A  43     5678   6257   6325    -23   -297    472       O
ATOM    321  C   SER A  43     -45.270  -8.143 -11.195  1.00 48.74           C
ANISOU  321  C   SER A  43     5720   6221   6578   -115   -372    532       C
ATOM    322  O   SER A  43     -45.157  -7.345 -10.252  1.00 46.46           O
ANISOU  322  O   SER A  43     5424   5983   6247   -163   -307    592       O
ATOM    323  N   VAL A  44     -44.469  -9.194 -11.401  1.00 48.66           N
ANISOU  323  N   VAL A  44     5715   6172   6604    -78   -417    513       N
ATOM    324  CA  VAL A  44     -43.473  -9.748 -10.431  1.00 47.61           C
ANISOU  324  CA  VAL A  44     5572   6036   6480    -99   -397    578       C
ATOM    325  CB  VAL A  44     -43.851 -11.183 -10.003  1.00 49.23           C
ANISOU  325  CB  VAL A  44     5745   6135   6825   -118   -458    608       C
ATOM    326  CG1 VAL A  44     -42.799 -11.812  -9.080  1.00 50.65           C
ANISOU  326  CG1 VAL A  44     5918   6320   7007   -121   -436    681       C
ATOM    327  CG2 VAL A  44     -45.230 -11.238  -9.359  1.00 47.95           C
ANISOU  327  CG2 VAL A  44     5537   5931   6751   -187   -455    667       C
ATOM    328  C   VAL A  44     -42.077  -9.730 -11.071  1.00 46.75           C
ANISOU  328  C   VAL A  44     5493   5974   6298    -28   -391    542       C
ATOM    329  O   VAL A  44     -41.902 -10.171 -12.247  1.00 45.19           O
ANISOU  329  O   VAL A  44     5313   5762   6094     54   -443    464       O
ATOM    330  N   LYS A  45     -41.090  -9.308 -10.296  1.00 43.47           N
ANISOU  330  N   LYS A  45     5071   5617   5828    -49   -336    594       N
ATOM    331  CA  LYS A  45     -39.670  -9.412 -10.705  1.00 45.86           C
ANISOU  331  CA  LYS A  45     5386   5964   6076     10   -326    580       C
ATOM    332  CB  LYS A  45     -39.100  -8.047 -11.098  1.00 47.48           C
ANISOU  332  CB  LYS A  45     5589   6249   6202     19   -258    581       C
ATOM    333  CG  LYS A  45     -39.555  -7.506 -12.447  1.00 49.83           C
ANISOU  333  CG  LYS A  45     5904   6565   6464     82   -255    540       C
ATOM    334  CD  LYS A  45     -38.829  -6.222 -12.830  1.00 52.72           C
ANISOU  334  CD  LYS A  45     6255   7001   6776     97   -176    573       C
ATOM    335  CE  LYS A  45     -39.426  -5.515 -14.033  1.00 57.15           C
ANISOU  335  CE  LYS A  45     6826   7591   7297    161   -153    560       C
ATOM    336  NZ  LYS A  45     -39.725  -6.442 -15.159  1.00 58.47           N
ANISOU  336  NZ  LYS A  45     7016   7764   7434    271   -220    493       N
ATOM    337  C   LYS A  45     -38.842  -9.995  -9.559  1.00 41.17           C
ANISOU  337  C   LYS A  45     4772   5377   5492    -13   -317    636       C
ATOM    338  O   LYS A  45     -39.117  -9.689  -8.390  1.00 39.96           O
ANISOU  338  O   LYS A  45     4596   5247   5341    -71   -286    692       O
ATOM    339  N   LEU A  46     -37.862 -10.807  -9.932  1.00 42.84           N
ANISOU  339  N   LEU A  46     4994   5584   5700     48   -346    619       N
ATOM    340  CA  LEU A  46     -36.724 -11.239  -9.083  1.00 41.07           C
ANISOU  340  CA  LEU A  46     4753   5394   5457     53   -331    665       C
ATOM    341  CB  LEU A  46     -35.925 -12.278  -9.854  1.00 41.87           C
ANISOU  341  CB  LEU A  46     4874   5469   5567    138   -380    626       C
ATOM    342  CG  LEU A  46     -34.633 -12.713  -9.181  1.00 43.15           C
ANISOU  342  CG  LEU A  46     5020   5677   5697    161   -366    665       C
ATOM    343  CD1 LEU A  46     -34.885 -13.113  -7.739  1.00 43.88           C
ANISOU  343  CD1 LEU A  46     5087   5757   5827    109   -354    746       C
ATOM    344  CD2 LEU A  46     -33.981 -13.826  -9.971  1.00 44.37           C
ANISOU  344  CD2 LEU A  46     5196   5795   5866    255   -423    620       C
ATOM    345  C   LEU A  46     -35.848 -10.023  -8.779  1.00 40.24           C
ANISOU  345  C   LEU A  46     4626   5388   5274     35   -268    674       C
ATOM    346  O   LEU A  46     -35.344  -9.509  -9.720  1.00 41.15           O
ANISOU  346  O   LEU A  46     4747   5537   5353     74   -250    644       O
ATOM    347  N   LEU A  47     -35.705  -9.606  -7.512  1.00 41.66           N
ANISOU  347  N   LEU A  47     4775   5616   5439    -14   -239    713       N
ATOM    348  CA  LEU A  47     -34.723  -8.594  -7.031  1.00 43.89           C
ANISOU  348  CA  LEU A  47     5019   5983   5674    -29   -199    704       C
ATOM    349  CB  LEU A  47     -35.222  -7.910  -5.755  1.00 42.41           C
ANISOU  349  CB  LEU A  47     4802   5839   5474    -79   -183    715       C
ATOM    350  CG  LEU A  47     -36.520  -7.148  -5.906  1.00 45.51           C
ANISOU  350  CG  LEU A  47     5207   6202   5884   -121   -171    705       C
ATOM    351  CD1 LEU A  47     -36.750  -6.283  -4.678  1.00 49.12           C
ANISOU  351  CD1 LEU A  47     5627   6725   6313   -150   -156    696       C
ATOM    352  CD2 LEU A  47     -36.497  -6.308  -7.174  1.00 44.70           C
ANISOU  352  CD2 LEU A  47     5118   6074   5792   -119   -149    669       C
ATOM    353  C   LEU A  47     -33.380  -9.268  -6.743  1.00 42.65           C
ANISOU  353  C   LEU A  47     4844   5868   5492     15   -208    715       C
ATOM    354  O   LEU A  47     -32.373  -8.849  -7.342  1.00 42.57           O
ANISOU  354  O   LEU A  47     4816   5896   5464     39   -189    695       O
ATOM    355  N   ILE A  48     -33.395 -10.257  -5.848  1.00 43.25           N
ANISOU  355  N   ILE A  48     4918   5942   5572     28   -229    759       N
ATOM    356  CA  ILE A  48     -32.182 -10.834  -5.195  1.00 42.89           C
ANISOU  356  CA  ILE A  48     4846   5957   5492     71   -235    779       C
ATOM    357  CB  ILE A  48     -31.954 -10.207  -3.812  1.00 45.21           C
ANISOU  357  CB  ILE A  48     5090   6350   5739     53   -218    785       C
ATOM    358  CG1 ILE A  48     -31.473  -8.765  -3.935  1.00 45.42           C
ANISOU  358  CG1 ILE A  48     5077   6425   5755     17   -199    717       C
ATOM    359  CG2 ILE A  48     -30.967 -11.030  -2.994  1.00 47.00           C
ANISOU  359  CG2 ILE A  48     5290   6642   5924    110   -228    820       C
ATOM    360  CD1 ILE A  48     -31.798  -7.915  -2.739  1.00 46.54           C
ANISOU  360  CD1 ILE A  48     5177   6638   5870     -7   -198    689       C
ATOM    361  C   ILE A  48     -32.327 -12.345  -5.067  1.00 42.19           C
ANISOU  361  C   ILE A  48     4781   5805   5443    114   -267    832       C
ATOM    362  O   ILE A  48     -33.412 -12.798  -4.758  1.00 42.09           O
ANISOU  362  O   ILE A  48     4778   5731   5485     92   -276    877       O
ATOM    363  N   TYR A  49     -31.240 -13.077  -5.285  1.00 42.33           N
ANISOU  363  N   TYR A  49     4801   5837   5446    174   -283    832       N
ATOM    364  CA  TYR A  49     -31.191 -14.556  -5.238  1.00 44.19           C
ANISOU  364  CA  TYR A  49     5056   5998   5735    226   -320    877       C
ATOM    365  CB  TYR A  49     -31.255 -15.122  -6.661  1.00 44.96           C
ANISOU  365  CB  TYR A  49     5197   6006   5880    270   -366    814       C
ATOM    366  CG  TYR A  49     -30.057 -14.782  -7.501  1.00 44.86           C
ANISOU  366  CG  TYR A  49     5183   6066   5794    327   -359    759       C
ATOM    367  CD1 TYR A  49     -28.940 -15.594  -7.485  1.00 45.16           C
ANISOU  367  CD1 TYR A  49     5220   6131   5809    402   -376    765       C
ATOM    368  CE1 TYR A  49     -27.817 -15.297  -8.242  1.00 46.55           C
ANISOU  368  CE1 TYR A  49     5384   6386   5916    461   -364    728       C
ATOM    369  CZ  TYR A  49     -27.783 -14.135  -8.991  1.00 48.09           C
ANISOU  369  CZ  TYR A  49     5564   6635   6074    442   -325    699       C
ATOM    370  OH  TYR A  49     -26.681 -13.870  -9.741  1.00 49.43           O
ANISOU  370  OH  TYR A  49     5708   6888   6185    507   -302    687       O
ATOM    371  CE2 TYR A  49     -28.876 -13.288  -8.998  1.00 45.19           C
ANISOU  371  CE2 TYR A  49     5201   6236   5733    367   -307    694       C
ATOM    372  CD2 TYR A  49     -29.996 -13.611  -8.243  1.00 45.26           C
ANISOU  372  CD2 TYR A  49     5226   6169   5800    310   -326    717       C
ATOM    373  C   TYR A  49     -29.932 -14.982  -4.467  1.00 45.03           C
ANISOU  373  C   TYR A  49     5134   6191   5785    280   -311    911       C
ATOM    374  O   TYR A  49     -28.934 -14.202  -4.399  1.00 43.91           O
ANISOU  374  O   TYR A  49     4961   6154   5569    285   -291    871       O
ATOM    375  N   TYR A  50     -29.985 -16.169  -3.866  1.00 45.11           N
ANISOU  375  N   TYR A  50     5145   6156   5840    319   -325    989       N
ATOM    376  CA  TYR A  50     -28.937 -16.652  -2.939  1.00 44.60           C
ANISOU  376  CA  TYR A  50     5049   6182   5716    380   -313   1042       C
ATOM    377  CB  TYR A  50     -27.703 -17.106  -3.721  1.00 44.57           C
ANISOU  377  CB  TYR A  50     5060   6187   5688    446   -339    990       C
ATOM    378  CG  TYR A  50     -26.753 -17.985  -2.946  1.00 44.88           C
ANISOU  378  CG  TYR A  50     5079   6280   5695    524   -338   1052       C
ATOM    379  CD1 TYR A  50     -27.186 -19.173  -2.391  1.00 45.48           C
ANISOU  379  CD1 TYR A  50     5160   6272   5848    560   -345   1155       C
ATOM    380  CE1 TYR A  50     -26.328 -20.001  -1.693  1.00 46.26           C
ANISOU  380  CE1 TYR A  50     5241   6420   5917    642   -340   1225       C
ATOM    381  CZ  TYR A  50     -25.004 -19.636  -1.537  1.00 47.95           C
ANISOU  381  CZ  TYR A  50     5428   6777   6014    689   -334   1178       C
ATOM    382  OH  TYR A  50     -24.158 -20.438  -0.844  1.00 47.66           O
ANISOU  382  OH  TYR A  50     5370   6799   5938    779   -330   1245       O
ATOM    383  CE2 TYR A  50     -24.545 -18.448  -2.089  1.00 48.50           C
ANISOU  383  CE2 TYR A  50     5483   6927   6018    647   -331   1071       C
ATOM    384  CD2 TYR A  50     -25.421 -17.643  -2.793  1.00 45.17           C
ANISOU  384  CD2 TYR A  50     5082   6446   5635    566   -330   1016       C
ATOM    385  C   TYR A  50     -28.628 -15.526  -1.947  1.00 43.03           C
ANISOU  385  C   TYR A  50     4798   6136   5414    358   -278   1030       C
ATOM    386  O   TYR A  50     -27.486 -15.107  -1.877  1.00 40.67           O
ANISOU  386  O   TYR A  50     4471   5936   5047    384   -277    981       O
ATOM    387  N   THR A  51     -29.664 -15.012  -1.277  1.00 43.46           N
ANISOU  387  N   THR A  51     4837   6205   5469    315   -256   1062       N
ATOM    388  CA  THR A  51     -29.606 -14.067  -0.122  1.00 44.12           C
ANISOU  388  CA  THR A  51     4868   6436   5461    314   -234   1051       C
ATOM    389  CB  THR A  51     -28.576 -14.492   0.944  1.00 46.80           C
ANISOU  389  CB  THR A  51     5161   6909   5712    402   -232   1087       C
ATOM    390  OG1 THR A  51     -28.901 -15.768   1.490  1.00 50.45           O
ANISOU  390  OG1 THR A  51     5627   7337   6203    461   -216   1226       O
ATOM    391  CG2 THR A  51     -28.467 -13.529   2.109  1.00 47.03           C
ANISOU  391  CG2 THR A  51     5129   7104   5638    425   -227   1045       C
ATOM    392  C   THR A  51     -29.278 -12.639  -0.569  1.00 42.39           C
ANISOU  392  C   THR A  51     4632   6259   5216    260   -238    928       C
ATOM    393  O   THR A  51     -29.901 -11.724  -0.005  1.00 40.35           O
ANISOU  393  O   THR A  51     4350   6050   4932    229   -230    901       O
ATOM    394  N   SER A  52     -28.234 -12.445  -1.395  1.00 44.24           N
ANISOU  394  N   SER A  52     4864   6490   5454    262   -249    866       N
ATOM    395  CA  SER A  52     -27.505 -11.142  -1.505  1.00 43.79           C
ANISOU  395  CA  SER A  52     4756   6500   5381    228   -248    770       C
ATOM    396  CB  SER A  52     -26.308 -11.149  -0.597  1.00 45.82           C
ANISOU  396  CB  SER A  52     4948   6887   5576    281   -264    744       C
ATOM    397  OG  SER A  52     -25.229 -11.884  -1.173  1.00 47.78           O
ANISOU  397  OG  SER A  52     5199   7135   5821    328   -269    759       O
ATOM    398  C   SER A  52     -27.096 -10.766  -2.944  1.00 41.09           C
ANISOU  398  C   SER A  52     4428   6094   5089    201   -238    734       C
ATOM    399  O   SER A  52     -26.595  -9.650  -3.113  1.00 39.39           O
ANISOU  399  O   SER A  52     4161   5911   4893    163   -228    676       O
ATOM    400  N   ARG A  53     -27.309 -11.627  -3.935  1.00 39.33           N
ANISOU  400  N   ARG A  53     4264   5787   4892    228   -242    765       N
ATOM    401  CA  ARG A  53     -26.973 -11.319  -5.342  1.00 41.15           C
ANISOU  401  CA  ARG A  53     4507   5983   5146    234   -229    739       C
ATOM    402  CB  ARG A  53     -26.672 -12.609  -6.103  1.00 42.89           C
ANISOU  402  CB  ARG A  53     4775   6159   5362    314   -254    758       C
ATOM    403  CG  ARG A  53     -25.666 -13.494  -5.392  1.00 46.06           C
ANISOU  403  CG  ARG A  53     5156   6617   5727    375   -270    784       C
ATOM    404  CD  ARG A  53     -24.340 -12.805  -5.112  1.00 46.60           C
ANISOU  404  CD  ARG A  53     5149   6801   5756    380   -251    760       C
ATOM    405  NE  ARG A  53     -23.596 -13.704  -4.242  1.00 50.71           N
ANISOU  405  NE  ARG A  53     5653   7379   6233    442   -271    788       N
ATOM    406  CZ  ARG A  53     -23.038 -14.838  -4.634  1.00 52.54           C
ANISOU  406  CZ  ARG A  53     5916   7596   6452    524   -290    812       C
ATOM    407  NH1 ARG A  53     -23.122 -15.187  -5.906  1.00 56.85           N
ANISOU  407  NH1 ARG A  53     6506   8078   7018    561   -298    796       N
ATOM    408  NH2 ARG A  53     -22.434 -15.634  -3.766  1.00 50.79           N
ANISOU  408  NH2 ARG A  53     5680   7427   6192    583   -304    848       N
ATOM    409  C   ARG A  53     -28.123 -10.566  -6.029  1.00 42.07           C
ANISOU  409  C   ARG A  53     4652   6030   5301    180   -213    723       C
ATOM    410  O   ARG A  53     -29.215 -11.140  -6.144  1.00 42.47           O
ANISOU  410  O   ARG A  53     4755   6006   5376    176   -232    740       O
ATOM    411  N   LEU A  54     -27.838  -9.366  -6.542  1.00 42.01           N
ANISOU  411  N   LEU A  54     4606   6044   5313    146   -179    699       N
ATOM    412  CA  LEU A  54     -28.769  -8.502  -7.309  1.00 43.73           C
ANISOU  412  CA  LEU A  54     4842   6208   5564    107   -153    691       C
ATOM    413  CB  LEU A  54     -28.198  -7.085  -7.399  1.00 45.43           C
ANISOU  413  CB  LEU A  54     4984   6454   5823     61   -112    678       C
ATOM    414  CG  LEU A  54     -28.939  -6.012  -6.609  1.00 47.94           C
ANISOU  414  CG  LEU A  54     5280   6755   6181    -16   -111    643       C
ATOM    415  CD1 LEU A  54     -29.061  -6.378  -5.133  1.00 50.93           C
ANISOU  415  CD1 LEU A  54     5649   7179   6522    -23   -152    616       C
ATOM    416  CD2 LEU A  54     -28.219  -4.675  -6.757  1.00 48.64           C
ANISOU  416  CD2 LEU A  54     5282   6850   6350    -58    -78    627       C
ATOM    417  C   LEU A  54     -28.973  -9.082  -8.701  1.00 43.09           C
ANISOU  417  C   LEU A  54     4811   6090   5470    173   -155    700       C
ATOM    418  O   LEU A  54     -27.990  -9.280  -9.429  1.00 41.93           O
ANISOU  418  O   LEU A  54     4646   5987   5300    238   -142    710       O
ATOM    419  N   GLN A  55     -30.221  -9.325  -9.082  1.00 45.09           N
ANISOU  419  N   GLN A  55     5119   6276   5738    168   -175    690       N
ATOM    420  CA  GLN A  55     -30.487  -9.609 -10.500  1.00 45.84           C
ANISOU  420  CA  GLN A  55     5250   6351   5815    243   -182    674       C
ATOM    421  CB  GLN A  55     -31.973  -9.876 -10.650  1.00 46.67           C
ANISOU  421  CB  GLN A  55     5404   6376   5951    222   -218    650       C
ATOM    422  CG  GLN A  55     -32.359 -10.253 -12.071  1.00 48.18           C
ANISOU  422  CG  GLN A  55     5631   6553   6121    314   -246    608       C
ATOM    423  CD  GLN A  55     -31.855 -11.622 -12.424  1.00 48.73           C
ANISOU  423  CD  GLN A  55     5725   6605   6185    405   -309    573       C
ATOM    424  OE1 GLN A  55     -30.896 -12.126 -11.842  1.00 55.21           O
ANISOU  424  OE1 GLN A  55     6530   7448   6999    414   -310    596       O
ATOM    425  NE2 GLN A  55     -32.548 -12.266 -13.335  1.00 48.55           N
ANISOU  425  NE2 GLN A  55     5737   6536   6173    477   -371    507       N
ATOM    426  C   GLN A  55     -29.910  -8.407 -11.269  1.00 47.11           C
ANISOU  426  C   GLN A  55     5365   6571   5965    253   -115    700       C
ATOM    427  O   GLN A  55     -29.909  -7.282 -10.669  1.00 45.58           O
ANISOU  427  O   GLN A  55     5125   6381   5811    172    -76    714       O
ATOM    428  N   SER A  56     -29.487  -8.599 -12.528  1.00 47.88           N
ANISOU  428  N   SER A  56     5466   6711   6016    357   -101    708       N
ATOM    429  CA  SER A  56     -28.564  -7.700 -13.286  1.00 52.68           C
ANISOU  429  CA  SER A  56     6009   7395   6611    396    -24    768       C
ATOM    430  CB  SER A  56     -28.285  -8.243 -14.644  1.00 52.62           C
ANISOU  430  CB  SER A  56     6018   7450   6523    545    -24    772       C
ATOM    431  OG  SER A  56     -27.429  -7.351 -15.351  1.00 54.49           O
ANISOU  431  OG  SER A  56     6180   7771   6752    589     65    859       O
ATOM    432  C   SER A  56     -28.989  -6.206 -13.388  1.00 57.79           C
ANISOU  432  C   SER A  56     6614   8027   7315    327     44    812       C
ATOM    433  O   SER A  56     -28.062  -5.334 -13.356  1.00 70.90           O
ANISOU  433  O   SER A  56     8191   9721   9026    301    106    871       O
ATOM    434  N   GLY A  57     -30.263  -5.844 -13.538  1.00 52.69           N
ANISOU  434  N   GLY A  57     6011   7330   6678    299     36    791       N
ATOM    435  CA  GLY A  57     -30.644  -4.409 -13.654  1.00 51.28           C
ANISOU  435  CA  GLY A  57     5792   7131   6560    242    102    836       C
ATOM    436  C   GLY A  57     -31.419  -3.858 -12.455  1.00 48.43           C
ANISOU  436  C   GLY A  57     5436   6701   6263    120     79    794       C
ATOM    437  O   GLY A  57     -32.136  -2.870 -12.599  1.00 44.84           O
ANISOU  437  O   GLY A  57     4976   6212   5849     84    113    808       O
ATOM    438  N   VAL A  58     -31.302  -4.473 -11.285  1.00 47.33           N
ANISOU  438  N   VAL A  58     5306   6550   6126     71     26    747       N
ATOM    439  CA  VAL A  58     -31.937  -3.968 -10.042  1.00 44.60           C
ANISOU  439  CA  VAL A  58     4955   6169   5821    -22      4    708       C
ATOM    440  CB  VAL A  58     -32.155  -5.142  -9.072  1.00 44.07           C
ANISOU  440  CB  VAL A  58     4925   6105   5714    -26    -59    677       C
ATOM    441  CG1 VAL A  58     -32.441  -4.694  -7.650  1.00 43.86           C
ANISOU  441  CG1 VAL A  58     4873   6086   5705    -92    -78    645       C
ATOM    442  CG2 VAL A  58     -33.245  -6.068  -9.589  1.00 43.43           C
ANISOU  442  CG2 VAL A  58     4916   5983   5604      9    -93    673       C
ATOM    443  C   VAL A  58     -31.047  -2.854  -9.489  1.00 43.60           C
ANISOU  443  C   VAL A  58     4741   6050   5775    -78     33    707       C
ATOM    444  O   VAL A  58     -29.826  -2.961  -9.514  1.00 40.63           O
ANISOU  444  O   VAL A  58     4310   5713   5415    -61     43    724       O
ATOM    445  N   PRO A  59     -31.630  -1.716  -9.044  1.00 43.65           N
ANISOU  445  N   PRO A  59     4723   6015   5848   -143     43    682       N
ATOM    446  CA  PRO A  59     -30.838  -0.619  -8.508  1.00 45.42           C
ANISOU  446  CA  PRO A  59     4852   6225   6180   -197     54    660       C
ATOM    447  CB  PRO A  59     -31.831   0.514  -8.242  1.00 43.98           C
ANISOU  447  CB  PRO A  59     4668   5981   6060   -249     59    628       C
ATOM    448  CG  PRO A  59     -33.108   0.088  -8.888  1.00 44.74           C
ANISOU  448  CG  PRO A  59     4856   6066   6076   -217     69    656       C
ATOM    449  CD  PRO A  59     -33.061  -1.412  -9.045  1.00 43.35           C
ANISOU  449  CD  PRO A  59     4738   5936   5795   -162     38    667       C
ATOM    450  C   PRO A  59     -30.114  -1.025  -7.217  1.00 45.91           C
ANISOU  450  C   PRO A  59     4877   6337   6228   -213     -5    590       C
ATOM    451  O   PRO A  59     -30.617  -1.765  -6.449  1.00 46.31           O
ANISOU  451  O   PRO A  59     4976   6421   6200   -202    -49    558       O
ATOM    452  N   SER A  60     -28.942  -0.454  -7.005  1.00 49.47           N
ANISOU  452  N   SER A  60     5231   6796   6770   -236     -2    574       N
ATOM    453  CA  SER A  60     -27.998  -0.814  -5.920  1.00 49.43           C
ANISOU  453  CA  SER A  60     5172   6856   6754   -234    -58    507       C
ATOM    454  CB  SER A  60     -26.674  -0.178  -6.203  1.00 50.56           C
ANISOU  454  CB  SER A  60     5198   6991   7021   -255    -37    519       C
ATOM    455  OG  SER A  60     -26.866   1.217  -6.420  1.00 53.90           O
ANISOU  455  OG  SER A  60     5556   7324   7601   -316    -12    512       O
ATOM    456  C   SER A  60     -28.535  -0.401  -4.546  1.00 46.36           C
ANISOU  456  C   SER A  60     4771   6485   6357   -258   -124    398       C
ATOM    457  O   SER A  60     -27.907  -0.775  -3.568  1.00 48.62           O
ANISOU  457  O   SER A  60     5021   6848   6605   -236   -176    336       O
ATOM    458  N   ARG A  61     -29.631   0.349  -4.453  1.00 44.72           N
ANISOU  458  N   ARG A  61     4589   6225   6176   -288   -122    371       N
ATOM    459  CA  ARG A  61     -30.198   0.749  -3.132  1.00 44.12           C
ANISOU  459  CA  ARG A  61     4503   6187   6075   -289   -186    262       C
ATOM    460  CB  ARG A  61     -31.167   1.931  -3.274  1.00 43.71           C
ANISOU  460  CB  ARG A  61     4453   6053   6101   -329   -176    231       C
ATOM    461  CG  ARG A  61     -32.418   1.644  -4.085  1.00 44.16           C
ANISOU  461  CG  ARG A  61     4609   6072   6098   -325   -126    317       C
ATOM    462  CD  ARG A  61     -33.348   2.856  -4.099  1.00 44.67           C
ANISOU  462  CD  ARG A  61     4671   6066   6236   -357   -121    278       C
ATOM    463  NE  ARG A  61     -34.578   2.538  -4.794  1.00 42.72           N
ANISOU  463  NE  ARG A  61     4512   5798   5920   -347    -80    351       N
ATOM    464  CZ  ARG A  61     -34.730   2.584  -6.102  1.00 44.86           C
ANISOU  464  CZ  ARG A  61     4812   6016   6217   -345    -18    441       C
ATOM    465  NH1 ARG A  61     -33.723   2.974  -6.866  1.00 45.26           N
ANISOU  465  NH1 ARG A  61     4806   6029   6362   -353     23    488       N
ATOM    466  NH2 ARG A  61     -35.884   2.237  -6.652  1.00 45.52           N
ANISOU  466  NH2 ARG A  61     4971   6093   6231   -327      3    486       N
ATOM    467  C   ARG A  61     -30.820  -0.486  -2.453  1.00 44.05           C
ANISOU  467  C   ARG A  61     4568   6265   5902   -234   -207    285       C
ATOM    468  O   ARG A  61     -31.128  -0.409  -1.243  1.00 43.46           O
ANISOU  468  O   ARG A  61     4478   6266   5770   -204   -257    212       O
ATOM    469  N   PHE A  62     -31.043  -1.556  -3.221  1.00 44.03           N
ANISOU  469  N   PHE A  62     4639   6252   5839   -212   -171    384       N
ATOM    470  CA  PHE A  62     -31.504  -2.873  -2.735  1.00 45.47           C
ANISOU  470  CA  PHE A  62     4881   6490   5907   -163   -185    432       C
ATOM    471  CB  PHE A  62     -32.358  -3.596  -3.778  1.00 46.57           C
ANISOU  471  CB  PHE A  62     5102   6562   6029   -161   -152    515       C
ATOM    472  CG  PHE A  62     -33.721  -3.001  -4.019  1.00 47.62           C
ANISOU  472  CG  PHE A  62     5273   6645   6178   -192   -137    516       C
ATOM    473  CD1 PHE A  62     -34.772  -3.265  -3.156  1.00 47.46           C
ANISOU  473  CD1 PHE A  62     5274   6656   6104   -183   -153    523       C
ATOM    474  CE1 PHE A  62     -36.031  -2.728  -3.392  1.00 47.03           C
ANISOU  474  CE1 PHE A  62     5248   6559   6061   -208   -139    525       C
ATOM    475  CZ  PHE A  62     -36.250  -1.922  -4.487  1.00 45.36           C
ANISOU  475  CZ  PHE A  62     5049   6275   5910   -238   -109    519       C
ATOM    476  CD2 PHE A  62     -33.973  -2.211  -5.138  1.00 48.23           C
ANISOU  476  CD2 PHE A  62     5359   6651   6317   -218   -100    525       C
ATOM    477  CE2 PHE A  62     -35.234  -1.681  -5.369  1.00 44.57           C
ANISOU  477  CE2 PHE A  62     4928   6145   5859   -239    -87    526       C
ATOM    478  C   PHE A  62     -30.282  -3.711  -2.381  1.00 45.42           C
ANISOU  478  C   PHE A  62     4843   6552   5862   -119   -204    439       C
ATOM    479  O   PHE A  62     -29.279  -3.684  -3.110  1.00 49.32           O
ANISOU  479  O   PHE A  62     5308   7029   6404   -123   -187    451       O
ATOM    480  N   SER A  63     -30.370  -4.433  -1.275  1.00 45.12           N
ANISOU  480  N   SER A  63     4807   6601   5736    -68   -233    442       N
ATOM    481  CA  SER A  63     -29.433  -5.522  -0.926  1.00 46.36           C
ANISOU  481  CA  SER A  63     4954   6825   5835    -10   -246    476       C
ATOM    482  CB  SER A  63     -28.195  -4.964  -0.335  1.00 46.29           C
ANISOU  482  CB  SER A  63     4855   6893   5841      4   -282    389       C
ATOM    483  OG  SER A  63     -28.552  -4.022   0.641  1.00 49.27           O
ANISOU  483  OG  SER A  63     5184   7323   6214      4   -320    292       O
ATOM    484  C   SER A  63     -30.099  -6.530   0.017  1.00 44.76           C
ANISOU  484  C   SER A  63     4783   6684   5540     49   -252    541       C
ATOM    485  O   SER A  63     -31.176  -6.237   0.580  1.00 44.27           O
ANISOU  485  O   SER A  63     4732   6639   5452     49   -251    545       O
ATOM    486  N   GLY A  64     -29.455  -7.682   0.150  1.00 44.72           N
ANISOU  486  N   GLY A  64     4786   6712   5495    104   -254    601       N
ATOM    487  CA  GLY A  64     -29.859  -8.792   1.030  1.00 46.51           C
ANISOU  487  CA  GLY A  64     5028   6993   5650    172   -250    693       C
ATOM    488  C   GLY A  64     -28.722  -9.226   1.936  1.00 47.44           C
ANISOU  488  C   GLY A  64     5092   7239   5692    255   -272    685       C
ATOM    489  O   GLY A  64     -27.537  -9.129   1.535  1.00 45.02           O
ANISOU  489  O   GLY A  64     4757   6943   5405    254   -287    633       O
ATOM    490  N   SER A  65     -29.071  -9.640   3.144  1.00 49.30           N
ANISOU  490  N   SER A  65     5306   7586   5839    333   -270    738       N
ATOM    491  CA  SER A  65     -28.141 -10.264   4.109  1.00 52.92           C
ANISOU  491  CA  SER A  65     5718   8186   6204    439   -284    759       C
ATOM    492  CB  SER A  65     -27.583  -9.230   5.027  1.00 56.90           C
ANISOU  492  CB  SER A  65     6141   8840   6639    483   -333    620       C
ATOM    493  OG  SER A  65     -28.635  -8.529   5.665  1.00 61.18           O
ANISOU  493  OG  SER A  65     6671   9431   7142    493   -335    594       O
ATOM    494  C   SER A  65     -28.900 -11.355   4.859  1.00 53.76           C
ANISOU  494  C   SER A  65     5840   8330   6258    516   -245    920       C
ATOM    495  O   SER A  65     -30.131 -11.491   4.614  1.00 51.41           O
ANISOU  495  O   SER A  65     5580   7944   6011    472   -214    997       O
ATOM    496  N   GLY A  66     -28.192 -12.099   5.707  1.00 51.90           N
ANISOU  496  N   GLY A  66     5568   8217   5935    627   -244    979       N
ATOM    497  CA  GLY A  66     -28.745 -13.198   6.519  1.00 53.80           C
ANISOU  497  CA  GLY A  66     5805   8509   6129    720   -196   1162       C
ATOM    498  C   GLY A  66     -27.921 -14.458   6.381  1.00 54.89           C
ANISOU  498  C   GLY A  66     5955   8616   6284    774   -185   1258       C
ATOM    499  O   GLY A  66     -27.299 -14.603   5.341  1.00 55.01           O
ANISOU  499  O   GLY A  66     6007   8515   6377    711   -207   1200       O
ATOM    500  N   SER A  67     -27.955 -15.342   7.383  1.00 60.57           N
ANISOU  500  N   SER A  67     6643   9439   6933    896   -147   1410       N
ATOM    501  CA  SER A  67     -26.947 -16.417   7.612  1.00 62.63           C
ANISOU  501  CA  SER A  67     6894   9736   7168    990   -140   1490       C
ATOM    502  CB  SER A  67     -26.308 -16.300   8.968  1.00 62.48           C
ANISOU  502  CB  SER A  67     6798   9975   6967   1148   -143   1492       C
ATOM    503  OG  SER A  67     -25.216 -15.412   8.910  1.00 61.56           O
ANISOU  503  OG  SER A  67     6648   9953   6788   1143   -211   1287       O
ATOM    504  C   SER A  67     -27.572 -17.800   7.455  1.00 64.06           C
ANISOU  504  C   SER A  67     7105   9770   7463   1001    -86   1702       C
ATOM    505  O   SER A  67     -27.035 -18.619   6.668  1.00 72.27           O
ANISOU  505  O   SER A  67     8187  10672   8601    979    -99   1718       O
ATOM    506  N   GLY A  68     -28.595 -18.093   8.241  1.00 60.34           N
ANISOU  506  N   GLY A  68     6602   9339   6985   1050    -28   1864       N
ATOM    507  CA  GLY A  68     -29.043 -19.484   8.390  1.00 58.08           C
ANISOU  507  CA  GLY A  68     6312   8943   6812   1091     30   2098       C
ATOM    508  C   GLY A  68     -30.527 -19.542   8.519  1.00 56.20           C
ANISOU  508  C   GLY A  68     6059   8627   6666   1044     80   2229       C
ATOM    509  O   GLY A  68     -31.158 -20.158   7.667  1.00 55.22           O
ANISOU  509  O   GLY A  68     5970   8270   6740    947     79   2282       O
ATOM    510  N   THR A  69     -31.040 -18.890   9.552  1.00 56.77           N
ANISOU  510  N   THR A  69     6074   8899   6597   1120    116   2267       N
ATOM    511  CA  THR A  69     -32.484 -18.796   9.835  1.00 59.18           C
ANISOU  511  CA  THR A  69     6349   9179   6958   1094    172   2397       C
ATOM    512  CB  THR A  69     -32.752 -19.142  11.295  1.00 60.87           C
ANISOU  512  CB  THR A  69     6473   9618   7038   1272    256   2610       C
ATOM    513  OG1 THR A  69     -34.151 -19.373  11.307  1.00 62.44           O
ANISOU  513  OG1 THR A  69     6641   9721   7362   1222    318   2777       O
ATOM    514  CG2 THR A  69     -32.371 -18.050  12.265  1.00 61.70           C
ANISOU  514  CG2 THR A  69     6536  10026   6882   1396    234   2481       C
ATOM    515  C   THR A  69     -33.021 -17.405   9.475  1.00 59.55           C
ANISOU  515  C   THR A  69     6419   9248   6957   1002    128   2203       C
ATOM    516  O   THR A  69     -34.195 -17.339   9.073  1.00 58.98           O
ANISOU  516  O   THR A  69     6355   9053   7002    913    149   2255       O
ATOM    517  N   ASP A  70     -32.217 -16.342   9.613  1.00 60.03           N
ANISOU  517  N   ASP A  70     6484   9453   6871   1024     68   1991       N
ATOM    518  CA  ASP A  70     -32.719 -14.940   9.576  1.00 62.19           C
ANISOU  518  CA  ASP A  70     6760   9789   7082    973     32   1821       C
ATOM    519  CB  ASP A  70     -32.388 -14.213  10.877  1.00 65.41           C
ANISOU  519  CB  ASP A  70     7098  10487   7268   1129     20   1757       C
ATOM    520  CG  ASP A  70     -33.336 -14.632  11.984  1.00 71.38           C
ANISOU  520  CG  ASP A  70     7789  11392   7940   1260    103   1973       C
ATOM    521  OD1 ASP A  70     -34.479 -15.081  11.661  1.00 75.09           O
ANISOU  521  OD1 ASP A  70     8266  11723   8540   1190    161   2131       O
ATOM    522  OD2 ASP A  70     -32.936 -14.519  13.153  1.00 75.04           O
ANISOU  522  OD2 ASP A  70     8186  12113   8211   1439    108   1987       O
ATOM    523  C   ASP A  70     -32.185 -14.205   8.348  1.00 60.34           C
ANISOU  523  C   ASP A  70     6588   9412   6926    834    -39   1603       C
ATOM    524  O   ASP A  70     -30.973 -14.169   8.152  1.00 54.55           O
ANISOU  524  O   ASP A  70     5859   8704   6163    847    -82   1500       O
ATOM    525  N   TYR A  71     -33.083 -13.625   7.554  1.00 59.40           N
ANISOU  525  N   TYR A  71     6509   9159   6903    712    -47   1548       N
ATOM    526  CA  TYR A  71     -32.691 -12.888   6.329  1.00 57.75           C
ANISOU  526  CA  TYR A  71     6354   8818   6771    588   -101   1368       C
ATOM    527  CB  TYR A  71     -32.929 -13.772   5.108  1.00 56.19           C
ANISOU  527  CB  TYR A  71     6216   8393   6740    497    -96   1427       C
ATOM    528  CG  TYR A  71     -32.193 -15.085   5.177  1.00 56.86           C
ANISOU  528  CG  TYR A  71     6301   8446   6857    558    -87   1535       C
ATOM    529  CD1 TYR A  71     -32.728 -16.187   5.830  1.00 54.17           C
ANISOU  529  CD1 TYR A  71     5931   8096   6557    620    -35   1739       C
ATOM    530  CE1 TYR A  71     -32.035 -17.385   5.888  1.00 56.26           C
ANISOU  530  CE1 TYR A  71     6194   8317   6864    679    -26   1841       C
ATOM    531  CZ  TYR A  71     -30.771 -17.481   5.317  1.00 58.59           C
ANISOU  531  CZ  TYR A  71     6521   8598   7143    683    -72   1728       C
ATOM    532  OH  TYR A  71     -30.030 -18.631   5.355  1.00 59.51           O
ANISOU  532  OH  TYR A  71     6640   8677   7296    749    -69   1816       O
ATOM    533  CE2 TYR A  71     -30.221 -16.385   4.678  1.00 57.60           C
ANISOU  533  CE2 TYR A  71     6419   8495   6970    623   -119   1531       C
ATOM    534  CD2 TYR A  71     -30.941 -15.209   4.593  1.00 56.15           C
ANISOU  534  CD2 TYR A  71     6235   8335   6765    557   -125   1441       C
ATOM    535  C   TYR A  71     -33.459 -11.571   6.263  1.00 56.78           C
ANISOU  535  C   TYR A  71     6230   8713   6629    533   -117   1253       C
ATOM    536  O   TYR A  71     -34.583 -11.498   6.789  1.00 54.03           O
ANISOU  536  O   TYR A  71     5862   8406   6259    555    -80   1339       O
ATOM    537  N   SER A  72     -32.869 -10.557   5.635  1.00 54.02           N
ANISOU  537  N   SER A  72     5895   8333   6297    467   -165   1074       N
ATOM    538  CA  SER A  72     -33.571  -9.281   5.400  1.00 54.03           C
ANISOU  538  CA  SER A  72     5902   8316   6312    404   -182    962       C
ATOM    539  CB  SER A  72     -33.268  -8.323   6.499  1.00 56.98           C
ANISOU  539  CB  SER A  72     6211   8875   6563    489   -219    845       C
ATOM    540  OG  SER A  72     -31.876  -8.221   6.702  1.00 61.62           O
ANISOU  540  OG  SER A  72     6763   9534   7118    528   -265    747       O
ATOM    541  C   SER A  72     -33.239  -8.715   4.020  1.00 54.27           C
ANISOU  541  C   SER A  72     5977   8189   6454    287   -204    857       C
ATOM    542  O   SER A  72     -32.151  -8.999   3.493  1.00 57.32           O
ANISOU  542  O   SER A  72     6368   8540   6869    277   -221    824       O
ATOM    543  N   LEU A  73     -34.202  -7.979   3.453  1.00 54.43           N
ANISOU  543  N   LEU A  73     6024   8127   6529    214   -198    823       N
ATOM    544  CA  LEU A  73     -34.073  -7.125   2.242  1.00 49.59           C
ANISOU  544  CA  LEU A  73     5442   7392   6007    118   -211    724       C
ATOM    545  CB  LEU A  73     -35.284  -7.369   1.343  1.00 47.49           C
ANISOU  545  CB  LEU A  73     5232   6996   5816     55   -183    790       C
ATOM    546  CG  LEU A  73     -35.317  -6.582   0.034  1.00 48.30           C
ANISOU  546  CG  LEU A  73     5368   6984   5998    -23   -185    716       C
ATOM    547  CD1 LEU A  73     -34.150  -6.936  -0.844  1.00 48.29           C
ANISOU  547  CD1 LEU A  73     5379   6934   6036    -30   -192    698       C
ATOM    548  CD2 LEU A  73     -36.598  -6.846  -0.734  1.00 49.82           C
ANISOU  548  CD2 LEU A  73     5609   7073   6247    -66   -167    771       C
ATOM    549  C   LEU A  73     -34.002  -5.677   2.721  1.00 48.93           C
ANISOU  549  C   LEU A  73     5314   7376   5901    116   -242    586       C
ATOM    550  O   LEU A  73     -34.778  -5.333   3.614  1.00 49.29           O
ANISOU  550  O   LEU A  73     5338   7511   5879    162   -243    584       O
ATOM    551  N   THR A  74     -33.085  -4.875   2.190  1.00 46.31           N
ANISOU  551  N   THR A  74     4960   7005   5631     73   -267    479       N
ATOM    552  CA  THR A  74     -32.966  -3.439   2.560  1.00 48.84           C
ANISOU  552  CA  THR A  74     5228   7353   5977     61   -307    334       C
ATOM    553  CB  THR A  74     -31.675  -3.147   3.342  1.00 48.28           C
ANISOU  553  CB  THR A  74     5075   7387   5883    113   -364    224       C
ATOM    554  OG1 THR A  74     -31.728  -3.877   4.561  1.00 51.15           O
ANISOU  554  OG1 THR A  74     5418   7910   6106    226   -376    261       O
ATOM    555  CG2 THR A  74     -31.491  -1.690   3.708  1.00 49.70           C
ANISOU  555  CG2 THR A  74     5187   7573   6124    100   -422     55       C
ATOM    556  C   THR A  74     -33.068  -2.560   1.304  1.00 48.04           C
ANISOU  556  C   THR A  74     5146   7103   6004    -36   -289    301       C
ATOM    557  O   THR A  74     -32.425  -2.879   0.295  1.00 43.32           O
ANISOU  557  O   THR A  74     4565   6428   5468    -74   -266    340       O
ATOM    558  N   ILE A  75     -33.861  -1.492   1.384  1.00 47.56           N
ANISOU  558  N   ILE A  75     5080   7015   5976    -61   -297    237       N
ATOM    559  CA  ILE A  75     -33.785  -0.335   0.455  1.00 48.96           C
ANISOU  559  CA  ILE A  75     5247   7069   6285   -137   -288    184       C
ATOM    560  CB  ILE A  75     -35.186   0.074  -0.032  1.00 49.07           C
ANISOU  560  CB  ILE A  75     5317   7016   6310   -168   -254    220       C
ATOM    561  CG1 ILE A  75     -35.902  -1.081  -0.733  1.00 48.26           C
ANISOU  561  CG1 ILE A  75     5290   6880   6165   -173   -208    352       C
ATOM    562  CG2 ILE A  75     -35.132   1.323  -0.904  1.00 47.61           C
ANISOU  562  CG2 ILE A  75     5115   6714   6262   -232   -239    176       C
ATOM    563  CD1 ILE A  75     -37.437  -0.933  -0.765  1.00 49.55           C
ANISOU  563  CD1 ILE A  75     5497   7026   6302   -179   -188    388       C
ATOM    564  C   ILE A  75     -33.089   0.765   1.251  1.00 48.19           C
ANISOU  564  C   ILE A  75     5058   7010   6242   -125   -353     29       C
ATOM    565  O   ILE A  75     -33.638   1.135   2.286  1.00 50.50           O
ANISOU  565  O   ILE A  75     5331   7389   6467    -69   -396    -47       O
ATOM    566  N   SER A  76     -31.921   1.222   0.811  1.00 46.81           N
ANISOU  566  N   SER A  76     4821   6778   6185   -166   -365    -16       N
ATOM    567  CA  SER A  76     -31.070   2.168   1.571  1.00 48.99           C
ANISOU  567  CA  SER A  76     4990   7080   6545   -157   -443   -177       C
ATOM    568  CB  SER A  76     -29.716   2.269   0.980  1.00 49.53           C
ANISOU  568  CB  SER A  76     4989   7093   6737   -202   -439   -177       C
ATOM    569  OG  SER A  76     -29.780   2.664  -0.378  1.00 48.73           O
ANISOU  569  OG  SER A  76     4907   6850   6760   -279   -366    -81       O
ATOM    570  C   SER A  76     -31.726   3.546   1.627  1.00 53.05           C
ANISOU  570  C   SER A  76     5477   7511   7168   -188   -470   -277       C
ATOM    571  O   SER A  76     -31.385   4.328   2.545  1.00 58.18           O
ANISOU  571  O   SER A  76     6043   8200   7863   -155   -558   -443       O
ATOM    572  N   ASN A  77     -32.540   3.883   0.625  1.00 53.91           N
ANISOU  572  N   ASN A  77     5645   7505   7334   -245   -404   -190       N
ATOM    573  CA  ASN A  77     -33.228   5.197   0.524  1.00 52.64           C
ANISOU  573  CA  ASN A  77     5467   7246   7288   -277   -416   -262       C
ATOM    574  CB  ASN A  77     -32.345   6.297  -0.061  1.00 58.43           C
ANISOU  574  CB  ASN A  77     6106   7835   8259   -350   -421   -307       C
ATOM    575  CG  ASN A  77     -31.751   5.892  -1.392  1.00 59.84           C
ANISOU  575  CG  ASN A  77     6296   7940   8499   -402   -330   -147       C
ATOM    576  OD1 ASN A  77     -30.674   5.306  -1.422  1.00 65.51           O
ANISOU  576  OD1 ASN A  77     6974   8701   9216   -399   -333   -127       O
ATOM    577  ND2 ASN A  77     -32.422   6.221  -2.491  1.00 59.13           N
ANISOU  577  ND2 ASN A  77     6256   7755   8457   -436   -250    -37       N
ATOM    578  C   ASN A  77     -34.461   4.984  -0.329  1.00 47.35           C
ANISOU  578  C   ASN A  77     4897   6526   6567   -297   -338   -135       C
ATOM    579  O   ASN A  77     -34.307   4.673  -1.483  1.00 44.21           O
ANISOU  579  O   ASN A  77     4532   6059   6208   -338   -268    -16       O
ATOM    580  N   LEU A  78     -35.646   5.115   0.252  1.00 49.68           N
ANISOU  580  N   LEU A  78     5235   6874   6769   -257   -353   -163       N
ATOM    581  CA  LEU A  78     -36.879   4.675  -0.430  1.00 48.13           C
ANISOU  581  CA  LEU A  78     5132   6657   6499   -265   -286    -42       C
ATOM    582  CB  LEU A  78     -38.035   4.614   0.572  1.00 48.65           C
ANISOU  582  CB  LEU A  78     5223   6829   6434   -200   -313    -76       C
ATOM    583  CG  LEU A  78     -39.341   4.015   0.046  1.00 46.00           C
ANISOU  583  CG  LEU A  78     4968   6491   6019   -205   -254     47       C
ATOM    584  CD1 LEU A  78     -39.153   2.587  -0.410  1.00 46.85           C
ANISOU  584  CD1 LEU A  78     5117   6617   6067   -211   -216    174       C
ATOM    585  CD2 LEU A  78     -40.400   4.085   1.113  1.00 47.10           C
ANISOU  585  CD2 LEU A  78     5110   6744   6043   -135   -278     16       C
ATOM    586  C   LEU A  78     -37.136   5.642  -1.588  1.00 47.32           C
ANISOU  586  C   LEU A  78     5034   6405   6538   -326   -237     -8       C
ATOM    587  O   LEU A  78     -36.999   6.879  -1.388  1.00 49.03           O
ANISOU  587  O   LEU A  78     5194   6551   6887   -343   -270   -107       O
ATOM    588  N   GLU A  79     -37.479   5.085  -2.745  1.00 44.03           N
ANISOU  588  N   GLU A  79     4680   5947   6102   -347   -166    123       N
ATOM    589  CA  GLU A  79     -37.929   5.841  -3.931  1.00 45.87           C
ANISOU  589  CA  GLU A  79     4932   6068   6429   -379   -105    186       C
ATOM    590  CB  GLU A  79     -37.053   5.461  -5.131  1.00 47.82           C
ANISOU  590  CB  GLU A  79     5172   6272   6725   -395    -47    290       C
ATOM    591  CG  GLU A  79     -35.563   5.816  -4.965  1.00 47.78           C
ANISOU  591  CG  GLU A  79     5073   6239   6844   -421    -63    256       C
ATOM    592  CD  GLU A  79     -35.219   7.288  -5.049  1.00 52.91           C
ANISOU  592  CD  GLU A  79     5637   6772   7696   -462    -61    212       C
ATOM    593  OE1 GLU A  79     -36.153   8.099  -5.178  1.00 57.76           O
ANISOU  593  OE1 GLU A  79     6270   7326   8349   -466    -49    201       O
ATOM    594  OE2 GLU A  79     -34.011   7.640  -4.994  1.00 55.17           O
ANISOU  594  OE2 GLU A  79     5828   7018   8117   -491    -73    190       O
ATOM    595  C   GLU A  79     -39.435   5.600  -4.147  1.00 49.00           C
ANISOU  595  C   GLU A  79     5406   6485   6725   -359    -83    231       C
ATOM    596  O   GLU A  79     -40.023   4.601  -3.626  1.00 45.80           O
ANISOU  596  O   GLU A  79     5043   6169   6190   -330    -99    250       O
ATOM    597  N   GLN A  80     -40.058   6.497  -4.906  1.00 48.75           N
ANISOU  597  N   GLN A  80     5387   6371   6763   -371    -42    257       N
ATOM    598  CA  GLN A  80     -41.499   6.462  -5.239  1.00 48.09           C
ANISOU  598  CA  GLN A  80     5369   6299   6606   -353    -19    296       C
ATOM    599  CB  GLN A  80     -41.783   7.766  -6.000  1.00 49.89           C
ANISOU  599  CB  GLN A  80     5582   6421   6951   -364     23    310       C
ATOM    600  CG  GLN A  80     -43.201   7.922  -6.503  1.00 51.86           C
ANISOU  600  CG  GLN A  80     5890   6673   7140   -340     53    350       C
ATOM    601  CD  GLN A  80     -44.150   8.323  -5.409  1.00 53.46           C
ANISOU  601  CD  GLN A  80     6099   6919   7294   -323      6    263       C
ATOM    602  OE1 GLN A  80     -45.233   7.758  -5.267  1.00 54.45           O
ANISOU  602  OE1 GLN A  80     6267   7112   7308   -301      3    285       O
ATOM    603  NE2 GLN A  80     -43.752   9.308  -4.627  1.00 59.52           N
ANISOU  603  NE2 GLN A  80     6813   7650   8153   -327    -37    158       N
ATOM    604  C   GLN A  80     -41.820   5.130  -5.956  1.00 44.97           C
ANISOU  604  C   GLN A  80     5032   5945   6109   -337      6    389       C
ATOM    605  O   GLN A  80     -42.840   4.516  -5.590  1.00 48.46           O
ANISOU  605  O   GLN A  80     5511   6442   6458   -321    -10    398       O
ATOM    606  N   GLU A  81     -40.980   4.655  -6.888  1.00 44.97           N
ANISOU  606  N   GLU A  81     5032   5925   6131   -335     37    452       N
ATOM    607  CA  GLU A  81     -41.214   3.403  -7.690  1.00 46.43           C
ANISOU  607  CA  GLU A  81     5268   6139   6235   -307     48    520       C
ATOM    608  CB  GLU A  81     -40.282   3.259  -8.903  1.00 45.69           C
ANISOU  608  CB  GLU A  81     5165   6023   6172   -282     91    583       C
ATOM    609  CG  GLU A  81     -38.795   3.144  -8.602  1.00 47.26           C
ANISOU  609  CG  GLU A  81     5310   6228   6419   -296     87    578       C
ATOM    610  CD  GLU A  81     -38.019   4.460  -8.689  1.00 51.22           C
ANISOU  610  CD  GLU A  81     5737   6666   7059   -325    120    579       C
ATOM    611  OE1 GLU A  81     -38.618   5.532  -8.366  1.00 51.17           O
ANISOU  611  OE1 GLU A  81     5715   6609   7117   -349    121    542       O
ATOM    612  OE2 GLU A  81     -36.806   4.420  -9.065  1.00 49.03           O
ANISOU  612  OE2 GLU A  81     5409   6385   6838   -323    145    618       O
ATOM    613  C   GLU A  81     -41.076   2.126  -6.839  1.00 48.48           C
ANISOU  613  C   GLU A  81     5537   6462   6420   -304      1    509       C
ATOM    614  O   GLU A  81     -41.261   1.034  -7.413  1.00 46.69           O
ANISOU  614  O   GLU A  81     5347   6244   6151   -283     -3    552       O
ATOM    615  N   ASP A  82     -40.780   2.251  -5.541  1.00 49.55           N
ANISOU  615  N   ASP A  82     5637   6642   6546   -314    -35    454       N
ATOM    616  CA  ASP A  82     -40.533   1.103  -4.625  1.00 48.75           C
ANISOU  616  CA  ASP A  82     5533   6613   6375   -297    -69    461       C
ATOM    617  CB  ASP A  82     -39.470   1.452  -3.576  1.00 44.38           C
ANISOU  617  CB  ASP A  82     4920   6109   5832   -292   -102    391       C
ATOM    618  CG  ASP A  82     -38.097   1.606  -4.195  1.00 44.11           C
ANISOU  618  CG  ASP A  82     4853   6034   5871   -307    -91    389       C
ATOM    619  OD1 ASP A  82     -37.920   1.150  -5.367  1.00 44.48           O
ANISOU  619  OD1 ASP A  82     4931   6041   5930   -305    -55    457       O
ATOM    620  OD2 ASP A  82     -37.239   2.198  -3.543  1.00 39.66           O
ANISOU  620  OD2 ASP A  82     4228   5486   5354   -312   -119    317       O
ATOM    621  C   ASP A  82     -41.850   0.651  -3.979  1.00 49.04           C
ANISOU  621  C   ASP A  82     5591   6696   6345   -284    -80    484       C
ATOM    622  O   ASP A  82     -41.802  -0.307  -3.193  1.00 46.68           O
ANISOU  622  O   ASP A  82     5284   6459   5994   -263    -98    517       O
ATOM    623  N   ILE A  83     -42.971   1.309  -4.284  1.00 47.84           N
ANISOU  623  N   ILE A  83     5458   6521   6199   -290    -65    481       N
ATOM    624  CA  ILE A  83     -44.305   0.895  -3.765  1.00 47.57           C
ANISOU  624  CA  ILE A  83     5433   6530   6110   -279    -69    517       C
ATOM    625  CB  ILE A  83     -45.394   1.916  -4.151  1.00 48.36           C
ANISOU  625  CB  ILE A  83     5549   6603   6222   -283    -51    496       C
ATOM    626  CG1 ILE A  83     -45.140   3.284  -3.520  1.00 51.84           C
ANISOU  626  CG1 ILE A  83     5960   7054   6681   -273    -61    407       C
ATOM    627  CG2 ILE A  83     -46.777   1.391  -3.805  1.00 47.71           C
ANISOU  627  CG2 ILE A  83     5469   6562   6094   -273    -50    547       C
ATOM    628  CD1 ILE A  83     -46.105   4.353  -3.997  1.00 52.76           C
ANISOU  628  CD1 ILE A  83     6093   7129   6824   -273    -41    387       C
ATOM    629  C   ILE A  83     -44.599  -0.502  -4.327  1.00 44.90           C
ANISOU  629  C   ILE A  83     5119   6165   5774   -283    -71    595       C
ATOM    630  O   ILE A  83     -44.607  -0.655  -5.566  1.00 45.91           O
ANISOU  630  O   ILE A  83     5278   6229   5939   -289    -64    602       O
ATOM    631  N   ALA A  84     -44.854  -1.482  -3.468  1.00 42.17           N
ANISOU  631  N   ALA A  84     4754   5871   5400   -270    -81    652       N
ATOM    632  CA  ALA A  84     -44.998  -2.893  -3.900  1.00 40.70           C
ANISOU  632  CA  ALA A  84     4577   5638   5250   -276    -93    721       C
ATOM    633  CB  ALA A  84     -43.807  -3.292  -4.750  1.00 41.96           C
ANISOU  633  CB  ALA A  84     4759   5747   5438   -274   -105    698       C
ATOM    634  C   ALA A  84     -45.114  -3.810  -2.684  1.00 41.01           C
ANISOU  634  C   ALA A  84     4576   5741   5266   -255    -92    803       C
ATOM    635  O   ALA A  84     -45.020  -3.333  -1.519  1.00 41.82           O
ANISOU  635  O   ALA A  84     4645   5947   5297   -220    -83    799       O
ATOM    636  N   THR A  85     -45.377  -5.084  -2.948  1.00 43.86           N
ANISOU  636  N   THR A  85     4933   6043   5690   -264   -104    877       N
ATOM    637  CA  THR A  85     -45.368  -6.139  -1.904  1.00 47.00           C
ANISOU  637  CA  THR A  85     5285   6482   6090   -239    -94    986       C
ATOM    638  CB  THR A  85     -46.743  -6.813  -1.800  1.00 47.81           C
ANISOU  638  CB  THR A  85     5350   6547   6267   -259    -86   1086       C
ATOM    639  OG1 THR A  85     -47.641  -5.830  -1.272  1.00 47.41           O
ANISOU  639  OG1 THR A  85     5281   6582   6152   -249    -59   1082       O
ATOM    640  CG2 THR A  85     -46.764  -8.018  -0.885  1.00 48.18           C
ANISOU  640  CG2 THR A  85     5341   6612   6355   -235    -67   1230       C
ATOM    641  C   THR A  85     -44.149  -7.013  -2.200  1.00 44.62           C
ANISOU  641  C   THR A  85     4999   6137   5818   -228   -116    986       C
ATOM    642  O   THR A  85     -43.975  -7.441  -3.363  1.00 43.29           O
ANISOU  642  O   THR A  85     4865   5866   5717   -247   -146    947       O
ATOM    643  N   TYR A  86     -43.298  -7.170  -1.199  1.00 44.03           N
ANISOU  643  N   TYR A  86     4899   6152   5678   -185   -104   1014       N
ATOM    644  CA  TYR A  86     -42.006  -7.902  -1.294  1.00 46.94           C
ANISOU  644  CA  TYR A  86     5277   6505   6053   -162   -121   1013       C
ATOM    645  CB  TYR A  86     -40.914  -7.095  -0.588  1.00 45.48           C
ANISOU  645  CB  TYR A  86     5078   6435   5767   -125   -119    945       C
ATOM    646  CG  TYR A  86     -40.643  -5.798  -1.302  1.00 46.84           C
ANISOU  646  CG  TYR A  86     5274   6588   5935   -158   -127    823       C
ATOM    647  CD1 TYR A  86     -39.800  -5.769  -2.395  1.00 47.09           C
ANISOU  647  CD1 TYR A  86     5336   6550   6007   -177   -139    772       C
ATOM    648  CE1 TYR A  86     -39.586  -4.590  -3.099  1.00 49.00           C
ANISOU  648  CE1 TYR A  86     5588   6768   6263   -203   -133    691       C
ATOM    649  CZ  TYR A  86     -40.262  -3.426  -2.747  1.00 47.25           C
ANISOU  649  CZ  TYR A  86     5354   6573   6026   -217   -124    647       C
ATOM    650  OH  TYR A  86     -40.060  -2.291  -3.477  1.00 43.15           O
ANISOU  650  OH  TYR A  86     4840   6012   5545   -242   -113    584       O
ATOM    651  CE2 TYR A  86     -41.152  -3.449  -1.683  1.00 46.62           C
ANISOU  651  CE2 TYR A  86     5253   6564   5899   -196   -122    678       C
ATOM    652  CD2 TYR A  86     -41.350  -4.635  -0.988  1.00 47.56           C
ANISOU  652  CD2 TYR A  86     5355   6721   5995   -165   -119    773       C
ATOM    653  C   TYR A  86     -42.188  -9.325  -0.731  1.00 49.08           C
ANISOU  653  C   TYR A  86     5515   6754   6381   -139   -113   1150       C
ATOM    654  O   TYR A  86     -42.661  -9.477   0.433  1.00 49.75           O
ANISOU  654  O   TYR A  86     5547   6930   6424   -101    -77   1252       O
ATOM    655  N   PHE A  87     -41.827 -10.344  -1.513  1.00 48.20           N
ANISOU  655  N   PHE A  87     5425   6526   6364   -149   -143   1159       N
ATOM    656  CA  PHE A  87     -41.960 -11.765  -1.097  1.00 50.14           C
ANISOU  656  CA  PHE A  87     5634   6712   6704   -131   -141   1290       C
ATOM    657  CB  PHE A  87     -42.889 -12.526  -2.032  1.00 49.70           C
ANISOU  657  CB  PHE A  87     5580   6491   6814   -178   -180   1299       C
ATOM    658  CG  PHE A  87     -44.331 -12.115  -1.968  1.00 51.87           C
ANISOU  658  CG  PHE A  87     5822   6757   7129   -219   -164   1333       C
ATOM    659  CD1 PHE A  87     -45.182 -12.688  -1.033  1.00 54.08           C
ANISOU  659  CD1 PHE A  87     6028   7046   7475   -218   -123   1494       C
ATOM    660  CE1 PHE A  87     -46.530 -12.365  -1.014  1.00 55.19           C
ANISOU  660  CE1 PHE A  87     6130   7178   7663   -255   -109   1531       C
ATOM    661  CZ  PHE A  87     -47.036 -11.470  -1.940  1.00 55.29           C
ANISOU  661  CZ  PHE A  87     6186   7171   7652   -292   -139   1398       C
ATOM    662  CD2 PHE A  87     -44.853 -11.216  -2.891  1.00 52.35           C
ANISOU  662  CD2 PHE A  87     5921   6800   7171   -253   -186   1216       C
ATOM    663  CE2 PHE A  87     -46.204 -10.889  -2.873  1.00 53.07           C
ANISOU  663  CE2 PHE A  87     5980   6881   7302   -288   -176   1244       C
ATOM    664  C   PHE A  87     -40.591 -12.444  -1.077  1.00 50.07           C
ANISOU  664  C   PHE A  87     5641   6704   6681    -87   -157   1285       C
ATOM    665  O   PHE A  87     -39.888 -12.428  -2.125  1.00 47.79           O
ANISOU  665  O   PHE A  87     5399   6356   6403    -93   -196   1181       O
ATOM    666  N   CYS A  88     -40.258 -13.045   0.075  1.00 52.08           N
ANISOU  666  N   CYS A  88     5850   7033   6904    -31   -123   1405       N
ATOM    667  CA  CYS A  88     -39.103 -13.968   0.272  1.00 50.73           C
ANISOU  667  CA  CYS A  88     5680   6858   6737     22   -131   1443       C
ATOM    668  CB  CYS A  88     -38.556 -13.896   1.690  1.00 52.39           C
ANISOU  668  CB  CYS A  88     5843   7244   6818    104    -86   1525       C
ATOM    669  SG  CYS A  88     -39.554 -14.729   2.949  1.00 54.31           S
ANISOU  669  SG  CYS A  88     6002   7529   7104    154    -18   1763       S
ATOM    670  C   CYS A  88     -39.511 -15.389  -0.110  1.00 49.26           C
ANISOU  670  C   CYS A  88     5481   6502   6734     10   -152   1537       C
ATOM    671  O   CYS A  88     -40.706 -15.683  -0.118  1.00 48.38           O
ANISOU  671  O   CYS A  88     5335   6310   6737    -30   -145   1612       O
ATOM    672  N   GLN A  89     -38.530 -16.194  -0.506  1.00 50.06           N
ANISOU  672  N   GLN A  89     5607   6542   6873     43   -186   1516       N
ATOM    673  CA  GLN A  89     -38.728 -17.540  -1.104  1.00 51.15           C
ANISOU  673  CA  GLN A  89     5740   6488   7205     37   -231   1557       C
ATOM    674  CB  GLN A  89     -38.961 -17.396  -2.616  1.00 50.01           C
ANISOU  674  CB  GLN A  89     5649   6226   7128     -3   -306   1393       C
ATOM    675  CG  GLN A  89     -39.228 -18.707  -3.352  1.00 51.01           C
ANISOU  675  CG  GLN A  89     5770   6148   7465     -2   -379   1387       C
ATOM    676  CD  GLN A  89     -38.186 -18.988  -4.403  1.00 51.72           C
ANISOU  676  CD  GLN A  89     5919   6203   7528     49   -445   1245       C
ATOM    677  OE1 GLN A  89     -37.512 -18.070  -4.868  1.00 52.74           O
ANISOU  677  OE1 GLN A  89     6094   6444   7502     66   -438   1140       O
ATOM    678  NE2 GLN A  89     -38.063 -20.245  -4.808  1.00 47.72           N
ANISOU  678  NE2 GLN A  89     5406   5539   7186     80   -510   1241       N
ATOM    679  C   GLN A  89     -37.520 -18.422  -0.749  1.00 51.22           C
ANISOU  679  C   GLN A  89     5751   6507   7203    110   -232   1607       C
ATOM    680  O   GLN A  89     -36.353 -17.941  -0.863  1.00 48.27           O
ANISOU  680  O   GLN A  89     5414   6238   6689    148   -237   1515       O
ATOM    681  N   GLU A  90     -37.797 -19.645  -0.275  1.00 55.35           N
ANISOU  681  N   GLU A  90     6226   6927   7878    132   -221   1761       N
ATOM    682  CA  GLU A  90     -36.814 -20.761  -0.096  1.00 52.70           C
ANISOU  682  CA  GLU A  90     5889   6542   7592    202   -232   1822       C
ATOM    683  CB  GLU A  90     -37.384 -21.865   0.790  1.00 56.94           C
ANISOU  683  CB  GLU A  90     6347   6997   8291    223   -185   2052       C
ATOM    684  CG  GLU A  90     -36.312 -22.703   1.479  1.00 60.21           C
ANISOU  684  CG  GLU A  90     6747   7451   8678    321   -156   2162       C
ATOM    685  CD  GLU A  90     -35.510 -23.612   0.557  1.00 61.11           C
ANISOU  685  CD  GLU A  90     6908   7409   8902    345   -238   2066       C
ATOM    686  OE1 GLU A  90     -36.121 -24.208  -0.351  1.00 59.81           O
ANISOU  686  OE1 GLU A  90     6746   7030   8947    295   -310   2007       O
ATOM    687  OE2 GLU A  90     -34.266 -23.723   0.744  1.00 67.68           O
ANISOU  687  OE2 GLU A  90     7769   8339   9608    422   -235   2040       O
ATOM    688  C   GLU A  90     -36.540 -21.371  -1.466  1.00 49.95           C
ANISOU  688  C   GLU A  90     5591   6018   7368    192   -329   1677       C
ATOM    689  O   GLU A  90     -37.530 -21.773  -2.118  1.00 48.23           O
ANISOU  689  O   GLU A  90     5359   5631   7333    139   -379   1653       O
ATOM    690  N   GLY A  91     -35.283 -21.379  -1.912  1.00 47.90           N
ANISOU  690  N   GLY A  91     5383   5809   7007    248   -359   1574       N
ATOM    691  CA  GLY A  91     -34.949 -21.685  -3.322  1.00 51.21           C
ANISOU  691  CA  GLY A  91     5857   6116   7484    262   -451   1404       C
ATOM    692  C   GLY A  91     -33.968 -22.837  -3.475  1.00 54.12           C
ANISOU  692  C   GLY A  91     6238   6410   7914    343   -492   1408       C
ATOM    693  O   GLY A  91     -33.536 -23.062  -4.628  1.00 53.71           O
ANISOU  693  O   GLY A  91     6233   6298   7876    381   -570   1257       O
ATOM    694  N   GLY A  92     -33.647 -23.526  -2.363  1.00 55.49           N
ANISOU  694  N   GLY A  92     6370   6599   8115    383   -440   1579       N
ATOM    695  CA  GLY A  92     -32.750 -24.691  -2.286  1.00 58.95           C
ANISOU  695  CA  GLY A  92     6811   6965   8622    468   -465   1622       C
ATOM    696  C   GLY A  92     -33.514 -26.000  -2.348  1.00 61.08           C
ANISOU  696  C   GLY A  92     7038   6985   9183    458   -508   1711       C
ATOM    697  O   GLY A  92     -33.015 -26.954  -2.967  1.00 62.62           O
ANISOU  697  O   GLY A  92     7255   7043   9496    514   -584   1646       O
ATOM    698  N   THR A  93     -34.718 -26.027  -1.788  1.00 61.46           N
ANISOU  698  N   THR A  93     7022   6970   9360    390   -466   1845       N
ATOM    699  CA  THR A  93     -35.482 -27.258  -1.463  1.00 62.49           C
ANISOU  699  CA  THR A  93     7077   6874   9792    374   -474   2005       C
ATOM    700  CB  THR A  93     -35.846 -27.228   0.023  1.00 65.03           C
ANISOU  700  CB  THR A  93     7319   7304  10086    381   -344   2275       C
ATOM    701  OG1 THR A  93     -34.835 -27.946   0.729  1.00 65.54           O
ANISOU  701  OG1 THR A  93     7375   7412  10115    483   -301   2402       O
ATOM    702  CG2 THR A  93     -37.208 -27.809   0.319  1.00 69.03           C
ANISOU  702  CG2 THR A  93     7728   7631  10870    313   -324   2442       C
ATOM    703  C   THR A  93     -36.747 -27.323  -2.312  1.00 62.43           C
ANISOU  703  C   THR A  93     7045   6679   9996    285   -552   1913       C
ATOM    704  O   THR A  93     -37.318 -26.253  -2.546  1.00 59.22           O
ANISOU  704  O   THR A  93     6656   6377   9469    227   -540   1834       O
ATOM    705  N   LEU A  94     -37.192 -28.513  -2.725  1.00 63.83           N
ANISOU  705  N   LEU A  94     7178   6589  10487    276   -633   1920       N
ATOM    706  CA  LEU A  94     -38.533 -28.670  -3.354  1.00 67.07           C
ANISOU  706  CA  LEU A  94     7534   6807  11141    187   -707   1859       C
ATOM    707  CB  LEU A  94     -38.548 -29.811  -4.374  1.00 67.73           C
ANISOU  707  CB  LEU A  94     7612   6617  11506    211   -862   1707       C
ATOM    708  CG  LEU A  94     -38.363 -29.327  -5.813  1.00 67.20           C
ANISOU  708  CG  LEU A  94     7630   6576  11327    242   -986   1392       C
ATOM    709  CD1 LEU A  94     -37.225 -28.332  -5.905  1.00 66.58           C
ANISOU  709  CD1 LEU A  94     7651   6773  10873    304   -931   1315       C
ATOM    710  CD2 LEU A  94     -38.140 -30.465  -6.780  1.00 68.28           C
ANISOU  710  CD2 LEU A  94     7769   6481  11692    307  -1147   1218       C
ATOM    711  C   LEU A  94     -39.588 -28.768  -2.252  1.00 69.44           C
ANISOU  711  C   LEU A  94     7723   7081  11581    120   -603   2126       C
ATOM    712  O   LEU A  94     -39.268 -28.967  -1.087  1.00 73.28           O
ANISOU  712  O   LEU A  94     8168   7658  12015    159   -488   2359       O
ATOM    713  N   PRO A  95     -40.890 -28.748  -2.586  1.00 70.74           N
ANISOU  713  N   PRO A  95     7820   7111  11945     28   -642   2113       N
ATOM    714  CA  PRO A  95     -41.728 -27.560  -2.416  1.00 66.80           C
ANISOU  714  CA  PRO A  95     7316   6772  11293    -37   -583   2115       C
ATOM    715  CB  PRO A  95     -42.525 -28.070  -1.200  1.00 69.83           C
ANISOU  715  CB  PRO A  95     7568   7105  11859    -69   -472   2435       C
ATOM    716  CG  PRO A  95     -42.738 -29.575  -1.501  1.00 72.95           C
ANISOU  716  CG  PRO A  95     7881   7171  12664    -82   -555   2484       C
ATOM    717  CD  PRO A  95     -41.750 -29.938  -2.602  1.00 74.20           C
ANISOU  717  CD  PRO A  95     8142   7250  12800    -21   -692   2216       C
ATOM    718  C   PRO A  95     -40.985 -26.213  -2.260  1.00 61.39           C
ANISOU  718  C   PRO A  95     6730   6389  10206      1   -520   2033       C
ATOM    719  O   PRO A  95     -40.343 -25.950  -1.269  1.00 56.88           O
ANISOU  719  O   PRO A  95     6163   5994   9454     52   -418   2171       O
ATOM    720  N   ARG A  96     -41.084 -25.361  -3.282  1.00 59.91           N
ANISOU  720  N   ARG A  96     6615   6256   9894    -20   -587   1801       N
ATOM    721  CA  ARG A  96     -40.645 -23.938  -3.205  1.00 55.90           C
ANISOU  721  CA  ARG A  96     6180   6006   9052     -8   -529   1724       C
ATOM    722  CB  ARG A  96     -40.630 -23.294  -4.596  1.00 51.90           C
ANISOU  722  CB  ARG A  96     5749   5505   8466    -11   -623   1464       C
ATOM    723  CG  ARG A  96     -39.719 -23.983  -5.609  1.00 52.01           C
ANISOU  723  CG  ARG A  96     5819   5429   8515     63   -728   1298       C
ATOM    724  CD  ARG A  96     -38.219 -23.993  -5.280  1.00 50.62           C
ANISOU  724  CD  ARG A  96     5696   5382   8157    145   -688   1313       C
ATOM    725  NE  ARG A  96     -37.390 -24.342  -6.437  1.00 51.08           N
ANISOU  725  NE  ARG A  96     5816   5401   8190    225   -786   1122       N
ATOM    726  CZ  ARG A  96     -36.288 -25.109  -6.418  1.00 53.49           C
ANISOU  726  CZ  ARG A  96     6143   5686   8493    308   -808   1121       C
ATOM    727  NH1 ARG A  96     -35.871 -25.648  -5.290  1.00 51.83           N
ANISOU  727  NH1 ARG A  96     5899   5482   8312    320   -738   1307       N
ATOM    728  NH2 ARG A  96     -35.632 -25.380  -7.539  1.00 54.51           N
ANISOU  728  NH2 ARG A  96     6325   5793   8593    392   -901    938       N
ATOM    729  C   ARG A  96     -41.559 -23.272  -2.182  1.00 54.64           C
ANISOU  729  C   ARG A  96     5958   5961   8842    -57   -423   1894       C
ATOM    730  O   ARG A  96     -42.678 -23.693  -2.087  1.00 55.69           O
ANISOU  730  O   ARG A  96     6010   5963   9186   -115   -427   1984       O
ATOM    731  N   THR A  97     -41.074 -22.337  -1.371  1.00 58.92           N
ANISOU  731  N   THR A  97     6524   6738   9125    -25   -332   1944       N
ATOM    732  CA  THR A  97     -41.890 -21.775  -0.256  1.00 61.67           C
ANISOU  732  CA  THR A  97     6806   7217   9409    -42   -229   2117       C
ATOM    733  CB  THR A  97     -41.491 -22.374   1.096  1.00 64.91           C
ANISOU  733  CB  THR A  97     7154   7710   9801     32   -133   2358       C
ATOM    734  OG1 THR A  97     -41.696 -23.769   0.877  1.00 71.67           O
ANISOU  734  OG1 THR A  97     7955   8326  10953     20   -170   2453       O
ATOM    735  CG2 THR A  97     -42.325 -21.878   2.264  1.00 65.23           C
ANISOU  735  CG2 THR A  97     7115   7904   9766     44    -25   2547       C
ATOM    736  C   THR A  97     -41.809 -20.251  -0.234  1.00 56.00           C
ANISOU  736  C   THR A  97     6143   6707   8426    -46   -202   2000       C
ATOM    737  O   THR A  97     -40.717 -19.731  -0.031  1.00 54.86           O
ANISOU  737  O   THR A  97     6052   6708   8084      7   -187   1935       O
ATOM    738  N   PHE A  98     -42.961 -19.609  -0.361  1.00 51.89           N
ANISOU  738  N   PHE A  98     5598   6193   7925   -107   -193   1988       N
ATOM    739  CA  PHE A  98     -43.119 -18.139  -0.328  1.00 53.12           C
ANISOU  739  CA  PHE A  98     5796   6522   7866   -117   -167   1888       C
ATOM    740  CB  PHE A  98     -44.174 -17.763  -1.363  1.00 50.03           C
ANISOU  740  CB  PHE A  98     5413   6028   7568   -193   -224   1771       C
ATOM    741  CG  PHE A  98     -43.632 -17.781  -2.773  1.00 49.41           C
ANISOU  741  CG  PHE A  98     5413   5857   7505   -197   -320   1563       C
ATOM    742  CD1 PHE A  98     -42.687 -16.853  -3.182  1.00 49.57           C
ANISOU  742  CD1 PHE A  98     5512   5996   7328   -166   -323   1425       C
ATOM    743  CE1 PHE A  98     -42.195 -16.854  -4.477  1.00 46.60           C
ANISOU  743  CE1 PHE A  98     5197   5558   6951   -151   -399   1256       C
ATOM    744  CZ  PHE A  98     -42.656 -17.771  -5.379  1.00 46.03           C
ANISOU  744  CZ  PHE A  98     5115   5311   7064   -157   -486   1193       C
ATOM    745  CD2 PHE A  98     -44.061 -18.712  -3.693  1.00 49.11           C
ANISOU  745  CD2 PHE A  98     5360   5619   7683   -220   -410   1503       C
ATOM    746  CE2 PHE A  98     -43.575 -18.703  -4.989  1.00 47.04           C
ANISOU  746  CE2 PHE A  98     5165   5301   7408   -196   -499   1305       C
ATOM    747  C   PHE A  98     -43.405 -17.669   1.110  1.00 54.34           C
ANISOU  747  C   PHE A  98     5891   6867   7889    -72    -65   2053       C
ATOM    748  O   PHE A  98     -44.204 -18.322   1.819  1.00 58.53           O
ANISOU  748  O   PHE A  98     6331   7367   8543    -69    -12   2253       O
ATOM    749  N   GLY A  99     -42.739 -16.596   1.559  1.00 50.38           N
ANISOU  749  N   GLY A  99     5430   6562   7151    -26    -39   1976       N
ATOM    750  CA  GLY A  99     -43.155 -15.834   2.756  1.00 51.31           C
ANISOU  750  CA  GLY A  99     5500   6882   7112     25     36   2066       C
ATOM    751  C   GLY A  99     -44.479 -15.127   2.499  1.00 50.51           C
ANISOU  751  C   GLY A  99     5382   6772   7039    -36     42   2045       C
ATOM    752  O   GLY A  99     -44.886 -15.072   1.305  1.00 48.95           O
ANISOU  752  O   GLY A  99     5223   6424   6952   -116    -21   1925       O
ATOM    753  N   GLY A 100     -45.163 -14.682   3.568  1.00 52.73           N
ANISOU  753  N   GLY A 100     5600   7210   7225     14    112   2163       N
ATOM    754  CA  GLY A 100     -46.509 -14.058   3.516  1.00 52.15           C
ANISOU  754  CA  GLY A 100     5494   7150   7171    -28    130   2176       C
ATOM    755  C   GLY A 100     -46.609 -12.781   2.656  1.00 51.51           C
ANISOU  755  C   GLY A 100     5493   7074   7006    -80     78   1952       C
ATOM    756  O   GLY A 100     -47.699 -12.481   2.205  1.00 48.29           O
ANISOU  756  O   GLY A 100     5072   6611   6667   -137     71   1939       O
ATOM    757  N   GLY A 101     -45.513 -12.060   2.389  1.00 52.79           N
ANISOU  757  N   GLY A 101     5729   7291   7038    -63     43   1787       N
ATOM    758  CA  GLY A 101     -45.545 -10.738   1.733  1.00 50.49           C
ANISOU  758  CA  GLY A 101     5500   7022   6662    -98     10   1602       C
ATOM    759  C   GLY A 101     -45.432  -9.634   2.769  1.00 52.89           C
ANISOU  759  C   GLY A 101     5789   7528   6780    -26     40   1569       C
ATOM    760  O   GLY A 101     -46.097  -9.724   3.825  1.00 54.20           O
ANISOU  760  O   GLY A 101     5887   7814   6893     37     93   1700       O
ATOM    761  N   THR A 102     -44.613  -8.617   2.506  1.00 54.19           N
ANISOU  761  N   THR A 102     6005   7734   6851    -24      6   1401       N
ATOM    762  CA  THR A 102     -44.576  -7.366   3.297  1.00 52.63           C
ANISOU  762  CA  THR A 102     5796   7698   6504     35     10   1316       C
ATOM    763  CB  THR A 102     -43.175  -7.081   3.838  1.00 58.20           C
ANISOU  763  CB  THR A 102     6502   8501   7109     97    -15   1230       C
ATOM    764  OG1 THR A 102     -42.750  -8.162   4.679  1.00 59.78           O
ANISOU  764  OG1 THR A 102     6658   8775   7281    172     13   1367       O
ATOM    765  CG2 THR A 102     -43.121  -5.775   4.605  1.00 60.67           C
ANISOU  765  CG2 THR A 102     6795   8963   7293    160    -32   1110       C
ATOM    766  C   THR A 102     -45.038  -6.238   2.380  1.00 53.81           C
ANISOU  766  C   THR A 102     5993   7777   6676    -31    -16   1180       C
ATOM    767  O   THR A 102     -44.295  -5.962   1.397  1.00 49.13           O
ANISOU  767  O   THR A 102     5453   7088   6128    -82    -49   1073       O
ATOM    768  N   LYS A 103     -46.236  -5.667   2.630  1.00 52.46           N
ANISOU  768  N   LYS A 103     5800   7650   6480    -26      5   1199       N
ATOM    769  CA  LYS A 103     -46.766  -4.540   1.809  1.00 49.63           C
ANISOU  769  CA  LYS A 103     5485   7234   6139    -78    -14   1080       C
ATOM    770  CB  LYS A 103     -48.285  -4.385   1.869  1.00 51.24           C
ANISOU  770  CB  LYS A 103     5662   7450   6357    -86     14   1147       C
ATOM    771  CG  LYS A 103     -48.837  -3.387   0.856  1.00 50.69           C
ANISOU  771  CG  LYS A 103     5640   7300   6319   -140     -5   1038       C
ATOM    772  CD  LYS A 103     -50.358  -3.379   0.682  1.00 51.27           C
ANISOU  772  CD  LYS A 103     5689   7364   6429   -159     17   1103       C
ATOM    773  CE  LYS A 103     -50.821  -2.269  -0.258  1.00 51.21           C
ANISOU  773  CE  LYS A 103     5729   7297   6430   -194      0    988       C
ATOM    774  NZ  LYS A 103     -52.236  -2.414  -0.688  1.00 53.92           N
ANISOU  774  NZ  LYS A 103     6051   7607   6829   -223     11   1044       N
ATOM    775  C   LYS A 103     -46.085  -3.250   2.255  1.00 48.71           C
ANISOU  775  C   LYS A 103     5377   7204   5927    -36    -39    934       C
ATOM    776  O   LYS A 103     -46.019  -3.002   3.509  1.00 47.51           O
ANISOU  776  O   LYS A 103     5177   7213   5661     58    -35    937       O
ATOM    777  N   LEU A 104     -45.536  -2.510   1.274  1.00 48.00           N
ANISOU  777  N   LEU A 104     5335   7015   5888    -91    -66    814       N
ATOM    778  CA  LEU A 104     -44.810  -1.233   1.487  1.00 48.09           C
ANISOU  778  CA  LEU A 104     5346   7060   5866    -73    -97    666       C
ATOM    779  CB  LEU A 104     -43.379  -1.364   0.968  1.00 51.18           C
ANISOU  779  CB  LEU A 104     5751   7390   6306   -102   -119    612       C
ATOM    780  CG  LEU A 104     -42.494  -0.134   1.177  1.00 53.28           C
ANISOU  780  CG  LEU A 104     5997   7669   6579    -92   -156    465       C
ATOM    781  CD1 LEU A 104     -42.469   0.294   2.630  1.00 53.31           C
ANISOU  781  CD1 LEU A 104     5946   7829   6480      1   -187    402       C
ATOM    782  CD2 LEU A 104     -41.078  -0.391   0.671  1.00 55.07           C
ANISOU  782  CD2 LEU A 104     6223   7841   6860   -121   -169    438       C
ATOM    783  C   LEU A 104     -45.530  -0.102   0.757  1.00 44.90           C
ANISOU  783  C   LEU A 104     4971   6585   5505   -112    -97    594       C
ATOM    784  O   LEU A 104     -45.558  -0.102  -0.477  1.00 43.54           O
ANISOU  784  O   LEU A 104     4841   6291   5413   -175    -88    596       O
ATOM    785  N   GLU A 105     -46.005   0.851   1.533  1.00 46.12           N
ANISOU  785  N   GLU A 105     5102   6825   5599    -60   -109    527       N
ATOM    786  CA  GLU A 105     -46.632   2.105   1.071  1.00 48.29           C
ANISOU  786  CA  GLU A 105     5396   7046   5906    -79   -113    445       C
ATOM    787  CB  GLU A 105     -48.053   2.124   1.633  1.00 50.29           C
ANISOU  787  CB  GLU A 105     5632   7388   6088    -33    -91    502       C
ATOM    788  CG  GLU A 105     -48.886   0.981   1.039  1.00 54.29           C
ANISOU  788  CG  GLU A 105     6150   7849   6630    -79    -52    648       C
ATOM    789  CD  GLU A 105     -50.389   1.003   1.263  1.00 57.61           C
ANISOU  789  CD  GLU A 105     6549   8321   7018    -58    -24    720       C
ATOM    790  OE1 GLU A 105     -51.155   1.294   0.269  1.00 55.51           O
ANISOU  790  OE1 GLU A 105     6314   7964   6812   -110    -15    716       O
ATOM    791  OE2 GLU A 105     -50.795   0.721   2.429  1.00 61.12           O
ANISOU  791  OE2 GLU A 105     6939   8909   7373     19     -8    785       O
ATOM    792  C   GLU A 105     -45.734   3.284   1.466  1.00 49.85           C
ANISOU  792  C   GLU A 105     5570   7248   6122    -55   -161    290       C
ATOM    793  O   GLU A 105     -44.897   3.142   2.401  1.00 48.06           O
ANISOU  793  O   GLU A 105     5302   7115   5845      1   -196    240       O
ATOM    794  N   ILE A 106     -45.844   4.375   0.704  1.00 51.78           N
ANISOU  794  N   ILE A 106     5835   7385   6456    -96   -162    220       N
ATOM    795  CA  ILE A 106     -45.118   5.646   0.944  1.00 51.41           C
ANISOU  795  CA  ILE A 106     5756   7299   6479    -87   -210     70       C
ATOM    796  CB  ILE A 106     -44.880   6.433  -0.355  1.00 54.13           C
ANISOU  796  CB  ILE A 106     6124   7475   6969   -162   -185     63       C
ATOM    797  CG1 ILE A 106     -44.047   5.660  -1.377  1.00 54.86           C
ANISOU  797  CG1 ILE A 106     6236   7494   7115   -221   -149    149       C
ATOM    798  CG2 ILE A 106     -44.274   7.793  -0.038  1.00 55.64           C
ANISOU  798  CG2 ILE A 106     6266   7605   7268   -156   -235    -84       C
ATOM    799  CD1 ILE A 106     -42.728   5.177  -0.860  1.00 56.58           C
ANISOU  799  CD1 ILE A 106     6414   7749   7335   -216   -181    117       C
ATOM    800  C   ILE A 106     -45.980   6.448   1.913  1.00 51.09           C
ANISOU  800  C   ILE A 106     5692   7352   6367     -6   -243    -16       C
ATOM    801  O   ILE A 106     -47.157   6.578   1.662  1.00 46.67           O
ANISOU  801  O   ILE A 106     5160   6795   5778     -2   -211     36       O
TER     802      ILE A 106
ATOM    803  N   VAL B   2     -36.795 -14.795 -21.334  1.00 52.87           N
ANISOU  803  N   VAL B   2     7207   5935   6945    133   -971    355       N
ATOM    804  CA  VAL B   2     -37.036 -13.383 -21.861  1.00 54.99           C
ANISOU  804  CA  VAL B   2     7455   6256   7185    171   -926    417       C
ATOM    805  CB  VAL B   2     -36.498 -13.117 -23.287  1.00 57.39           C
ANISOU  805  CB  VAL B   2     7755   6649   7402    320   -889    461       C
ATOM    806  CG1 VAL B   2     -37.589 -12.964 -24.323  1.00 57.82           C
ANISOU  806  CG1 VAL B   2     7817   6777   7376    419   -918    401       C
ATOM    807  CG2 VAL B   2     -35.642 -11.867 -23.341  1.00 60.81           C
ANISOU  807  CG2 VAL B   2     8150   7089   7867    334   -798    597       C
ATOM    808  C   VAL B   2     -38.529 -13.049 -21.796  1.00 55.87           C
ANISOU  808  C   VAL B   2     7563   6366   7298    141   -959    357       C
ATOM    809  O   VAL B   2     -38.821 -12.003 -21.190  1.00 55.63           O
ANISOU  809  O   VAL B   2     7517   6318   7303     83   -930    405       O
ATOM    810  N   GLN B   3     -39.434 -13.849 -22.395  1.00 53.45      B    N
ANISOU  810  N   GLN B   3     7264   6075   6967    184  -1022    251  B    N
ATOM    811  CA  GLN B   3     -40.882 -13.500 -22.406  1.00 56.11      B    C
ANISOU  811  CA  GLN B   3     7588   6416   7316    162  -1056    190  B    C
ATOM    812  CB  GLN B   3     -41.240 -12.605 -23.603  1.00 63.90      B    C
ANISOU  812  CB  GLN B   3     8570   7502   8208    284  -1042    201  B    C
ATOM    813  CG  GLN B   3     -40.778 -11.149 -23.401  1.00 67.14      B    C
ANISOU  813  CG  GLN B   3     8969   7924   8615    273   -954    335  B    C
ATOM    814  CD  GLN B   3     -41.504 -10.098 -24.213  1.00 68.89      B    C
ANISOU  814  CD  GLN B   3     9181   8220   8772    360   -929    359  B    C
ATOM    815  OE1 GLN B   3     -42.151 -10.399 -25.217  1.00 69.71      B    O
ANISOU  815  OE1 GLN B   3     9291   8401   8794    474   -973    283  B    O
ATOM    816  NE2 GLN B   3     -41.401  -8.848 -23.772  1.00 63.50      B    N
ANISOU  816  NE2 GLN B   3     8481   7515   8131    315   -863    458  B    N
ATOM    817  C   GLN B   3     -41.767 -14.743 -22.288  1.00 51.33      B    C
ANISOU  817  C   GLN B   3     6972   5757   6774    132  -1133     66  B    C
ATOM    818  O   GLN B   3     -41.603 -15.685 -23.034  1.00 47.16      B    O
ANISOU  818  O   GLN B   3     6447   5242   6231    205  -1184    -15  B    O
ATOM    819  N   LEU B   4     -42.654 -14.675 -21.305  1.00 51.58      B    N
ANISOU  819  N   LEU B   4     6986   5725   6887     26  -1134     60  B    N
ATOM    820  CA  LEU B   4     -43.659 -15.683 -20.903  1.00 55.80      B    C
ANISOU  820  CA  LEU B   4     7490   6180   7531    -31  -1182    -28  B    C
ATOM    821  CB  LEU B   4     -43.434 -16.094 -19.439  1.00 57.23      B    C
ANISOU  821  CB  LEU B   4     7674   6272   7798   -138  -1137     41  B    C
ATOM    822  CG  LEU B   4     -42.533 -17.314 -19.224  1.00 59.57      B    C
ANISOU  822  CG  LEU B   4     7985   6514   8137   -139  -1138     39  B    C
ATOM    823  CD1 LEU B   4     -41.102 -17.017 -19.646  1.00 57.72      B    C
ANISOU  823  CD1 LEU B   4     7787   6340   7803    -80  -1116     91  B    C
ATOM    824  CD2 LEU B   4     -42.586 -17.792 -17.775  1.00 60.07      B    C
ANISOU  824  CD2 LEU B   4     8044   6493   8285   -224  -1090    105  B    C
ATOM    825  C   LEU B   4     -45.036 -15.041 -21.039  1.00 54.11      B    C
ANISOU  825  C   LEU B   4     7244   5985   7331    -41  -1204    -71  B    C
ATOM    826  O   LEU B   4     -45.395 -14.269 -20.133  1.00 54.99      B    O
ANISOU  826  O   LEU B   4     7355   6081   7457   -113  -1158      1  B    O
ATOM    827  N   LEU B   5     -45.799 -15.413 -22.070  1.00 54.96      B    N
ANISOU  827  N   LEU B   5     7322   6123   7438     33  -1280   -195  B    N
ATOM    828  CA  LEU B   5     -47.106 -14.764 -22.400  1.00 53.11      B    C
ANISOU  828  CA  LEU B   5     7053   5925   7201     48  -1311   -250  B    C
ATOM    829  CB  LEU B   5     -47.130 -14.198 -23.834  1.00 56.62      B    C
ANISOU  829  CB  LEU B   5     7509   6499   7505    205  -1349   -302  B    C
ATOM    830  CG  LEU B   5     -46.540 -15.024 -24.984  1.00 58.50      B    C
ANISOU  830  CG  LEU B   5     7756   6788   7683    342  -1414   -398  B    C
ATOM    831  CD1 LEU B   5     -47.060 -16.444 -24.949  1.00 60.41      B    C
ANISOU  831  CD1 LEU B   5     7947   6935   8070    311  -1508   -549  B    C
ATOM    832  CD2 LEU B   5     -45.000 -15.027 -25.023  1.00 59.00      B    C
ANISOU  832  CD2 LEU B   5     7871   6874   7672    374  -1349   -290  B    C
ATOM    833  C   LEU B   5     -48.235 -15.761 -22.123  1.00 51.09      B    C
ANISOU  833  C   LEU B   5     6729   5575   7109    -11  -1372   -360  B    C
ATOM    834  O   LEU B   5     -48.340 -16.765 -22.821  1.00 48.90      B    O
ANISOU  834  O   LEU B   5     6420   5274   6888     42  -1453   -489  B    O
ATOM    835  N   GLU B   6     -49.004 -15.475 -21.078  1.00 50.62      B    N
ANISOU  835  N   GLU B   6     6643   5455   7134   -116  -1328   -304  B    N
ATOM    836  CA  GLU B   6     -50.014 -16.369 -20.492  1.00 55.99      B    C
ANISOU  836  CA  GLU B   6     7247   6019   8006   -196  -1347   -356  B    C
ATOM    837  CB  GLU B   6     -50.056 -16.130 -18.988  1.00 55.72      B    C
ANISOU  837  CB  GLU B   6     7223   5927   8020   -299  -1247   -212  B    C
ATOM    838  CG  GLU B   6     -49.114 -17.038 -18.216  1.00 54.76      B    C
ANISOU  838  CG  GLU B   6     7124   5728   7953   -338  -1199   -142  B    C
ATOM    839  CD  GLU B   6     -49.294 -16.892 -16.702  1.00 56.98      B    C
ANISOU  839  CD  GLU B   6     7408   5962   8279   -411  -1103     -8  B    C
ATOM    840  OE1 GLU B   6     -50.175 -17.591 -16.080  1.00 52.30      B    O
ANISOU  840  OE1 GLU B   6     6749   5273   7850   -461  -1074      7  B    O
ATOM    841  OE2 GLU B   6     -48.555 -16.052 -16.130  1.00 58.50      B    O
ANISOU  841  OE2 GLU B   6     7664   6215   8348   -406  -1056     85  B    O
ATOM    842  C   GLU B   6     -51.380 -16.175 -21.191  1.00 63.92      B    C
ANISOU  842  C   GLU B   6     8183   7047   9056   -163  -1423   -481  B    C
ATOM    843  O   GLU B   6     -51.553 -15.209 -21.996  1.00 61.13      B    O
ANISOU  843  O   GLU B   6     7855   6812   8560    -77  -1449   -507  B    O
ATOM    844  N   SER B   7     -52.315 -17.094 -20.931  1.00 64.11      B    N
ANISOU  844  N   SER B   7     8115   6959   9286   -220  -1458   -558  B    N
ATOM    845  CA  SER B   7     -53.603 -17.207 -21.661  1.00 67.63      B    C
ANISOU  845  CA  SER B   7     8469   7403   9824   -186  -1556   -716  B    C
ATOM    846  CB  SER B   7     -54.321 -18.477 -21.288  1.00 66.13      B    C
ANISOU  846  CB  SER B   7     8165   7048   9915   -261  -1584   -790  B    C
ATOM    847  OG  SER B   7     -53.712 -19.541 -21.959  1.00 67.73      B    O
ANISOU  847  OG  SER B   7     8355   7207  10173   -208  -1662   -907  B    O
ATOM    848  C   SER B   7     -54.483 -16.014 -21.332  1.00 69.02      B    C
ANISOU  848  C   SER B   7     8643   7640   9941   -208  -1516   -656  B    C
ATOM    849  O   SER B   7     -54.420 -15.581 -20.154  1.00 71.47      B    O
ANISOU  849  O   SER B   7     8982   7921  10253   -294  -1409   -500  B    O
ATOM    850  N   GLY B   8     -55.296 -15.562 -22.303  1.00 71.76      B    N
ANISOU  850  N   GLY B   8     8955   8070  10240   -124  -1603   -782  B    N
ATOM    851  CA  GLY B   8     -56.451 -14.676 -22.049  1.00 68.83      B    C
ANISOU  851  CA  GLY B   8     8549   7733   9872   -149  -1587   -764  B    C
ATOM    852  C   GLY B   8     -57.279 -15.276 -20.930  1.00 71.89      B    C
ANISOU  852  C   GLY B   8     8848   7976  10492   -279  -1537   -718  B    C
ATOM    853  O   GLY B   8     -57.289 -16.544 -20.843  1.00 77.82      B    O
ANISOU  853  O   GLY B   8     9525   8599  11442   -318  -1567   -782  B    O
ATOM    854  N   ALA B   9     -57.897 -14.456 -20.067  1.00 70.15      B    N
ANISOU  854  N   ALA B   9     8630   7766  10260   -338  -1455   -601  B    N
ATOM    855  CA  ALA B   9     -58.605 -14.933 -18.849  1.00 74.28      B    C
ANISOU  855  CA  ALA B   9     9077   8163  10981   -447  -1373   -510  B    C
ATOM    856  CB  ALA B   9     -59.372 -13.816 -18.154  1.00 69.98      B    C
ANISOU  856  CB  ALA B   9     8543   7672  10373   -473  -1304   -408  B    C
ATOM    857  C   ALA B   9     -59.506 -16.124 -19.240  1.00 77.32      B    C
ANISOU  857  C   ALA B   9     9314   8424  11641   -471  -1452   -657  B    C
ATOM    858  O   ALA B   9     -59.591 -16.504 -20.459  1.00 75.26      B    O
ANISOU  858  O   ALA B   9     9014   8187  11393   -395  -1587   -850  B    O
ATOM    859  N   GLU B  10     -60.132 -16.750 -18.250  1.00 79.94      B    N
ANISOU  859  N   GLU B  10     9556   8621  12198   -562  -1372   -574  B    N
ATOM    860  CA  GLU B  10     -60.859 -18.027 -18.464  1.00 78.44      B    C
ANISOU  860  CA  GLU B  10     9205   8267  12330   -602  -1427   -692  B    C
ATOM    861  CB  GLU B  10     -59.919 -19.215 -18.230  1.00 82.68      B    C
ANISOU  861  CB  GLU B  10     9748   8688  12979   -627  -1402   -666  B    C
ATOM    862  CG  GLU B  10     -58.957 -19.489 -19.377  1.00 84.11      B    C
ANISOU  862  CG  GLU B  10     9993   8932  13032   -541  -1523   -816  B    C
ATOM    863  CD  GLU B  10     -59.569 -20.125 -20.614  1.00 88.82      B    C
ANISOU  863  CD  GLU B  10    10477   9494  13777   -483  -1697  -1079  B    C
ATOM    864  OE1 GLU B  10     -60.811 -20.344 -20.633  1.00 91.47      B    O
ANISOU  864  OE1 GLU B  10    10669   9747  14338   -519  -1736  -1162  B    O
ATOM    865  OE2 GLU B  10     -58.798 -20.411 -21.557  1.00 90.68      B    O
ANISOU  865  OE2 GLU B  10    10763   9786  13904   -392  -1797  -1206  B    O
ATOM    866  C   GLU B  10     -62.030 -18.066 -17.492  1.00 75.56      B    C
ANISOU  866  C   GLU B  10     8730   7809  12171   -681  -1330   -586  B    C
ATOM    867  O   GLU B  10     -61.765 -18.005 -16.258  1.00 71.06      B    O
ANISOU  867  O   GLU B  10     8202   7209  11587   -725  -1179   -375  B    O
ATOM    868  N   LEU B  11     -63.260 -18.112 -18.030  1.00 76.98      B    N
ANISOU  868  N   LEU B  11     8775   7956  12517   -683  -1414   -726  B    N
ATOM    869  CA  LEU B  11     -64.472 -18.444 -17.236  1.00 76.38      B    C
ANISOU  869  CA  LEU B  11     8548   7752  12723   -762  -1331   -649  B    C
ATOM    870  CB  LEU B  11     -65.665 -17.570 -17.652  1.00 74.80      B    C
ANISOU  870  CB  LEU B  11     8288   7635  12498   -739  -1393   -735  B    C
ATOM    871  CG  LEU B  11     -66.098 -17.600 -19.118  1.00 75.95      B    C
ANISOU  871  CG  LEU B  11     8370   7832  12657   -664  -1596  -1018  B    C
ATOM    872  CD1 LEU B  11     -66.498 -19.000 -19.595  1.00 77.01      B    C
ANISOU  872  CD1 LEU B  11     8323   7780  13158   -693  -1697  -1198  B    C
ATOM    873  CD2 LEU B  11     -67.258 -16.632 -19.326  1.00 76.15      B    C
ANISOU  873  CD2 LEU B  11     8350   7952  12633   -639  -1629  -1061  B    C
ATOM    874  C   LEU B  11     -64.743 -19.946 -17.401  1.00 75.85      B    C
ANISOU  874  C   LEU B  11     8313   7471  13035   -811  -1369   -746  B    C
ATOM    875  O   LEU B  11     -64.600 -20.454 -18.544  1.00 70.47      B    O
ANISOU  875  O   LEU B  11     7592   6777  12407   -765  -1535   -979  B    O
ATOM    876  N   ALA B  12     -65.076 -20.610 -16.287  1.00 77.03      B    N
ANISOU  876  N   ALA B  12     8372   7463  13432   -889  -1216   -568  B    N
ATOM    877  CA  ALA B  12     -65.436 -22.045 -16.201  1.00 80.50      B    C
ANISOU  877  CA  ALA B  12     8630   7662  14295   -951  -1208   -607  B    C
ATOM    878  CB  ALA B  12     -64.179 -22.873 -16.199  1.00 79.88      B    C
ANISOU  878  CB  ALA B  12     8627   7527  14197   -942  -1198   -589  B    C
ATOM    879  C   ALA B  12     -66.292 -22.293 -14.946  1.00 82.79      B    C
ANISOU  879  C   ALA B  12     8799   7822  14834  -1019  -1014   -378  B    C
ATOM    880  O   ALA B  12     -66.223 -21.451 -13.999  1.00 83.58      B    O
ANISOU  880  O   ALA B  12     9006   8035  14715  -1003   -872   -162  B    O
ATOM    881  N   LYS B  13     -67.030 -23.419 -14.938  1.00 84.79      B    N
ANISOU  881  N   LYS B  13     8836   7844  15535  -1081  -1006   -422  B    N
ATOM    882  CA  LYS B  13     -68.197 -23.699 -14.058  1.00 82.36      B    C
ANISOU  882  CA  LYS B  13     8347   7389  15556  -1142   -853   -259  B    C
ATOM    883  CB  LYS B  13     -69.219 -24.525 -14.831  1.00 87.58      B    C
ANISOU  883  CB  LYS B  13     8755   7855  16666  -1193   -982   -485  B    C
ATOM    884  CG  LYS B  13     -70.091 -23.721 -15.777  1.00 89.91      B    C
ANISOU  884  CG  LYS B  13     9005   8268  16890  -1165  -1163   -719  B    C
ATOM    885  CD  LYS B  13     -71.512 -24.252 -15.856  1.00 92.04      B    C
ANISOU  885  CD  LYS B  13     8992   8345  17633  -1229  -1183   -802  B    C
ATOM    886  CE  LYS B  13     -72.459 -23.239 -16.454  1.00 93.45      B    C
ANISOU  886  CE  LYS B  13     9144   8673  17690  -1194  -1305   -953  B    C
ATOM    887  NZ  LYS B  13     -71.806 -22.449 -17.525  1.00 92.52      B    N
ANISOU  887  NZ  LYS B  13     9212   8790  17153  -1094  -1494  -1159  B    N
ATOM    888  C   LYS B  13     -67.795 -24.465 -12.802  1.00 81.21      B    C
ANISOU  888  C   LYS B  13     8191   7111  15555  -1164   -623     31  B    C
ATOM    889  O   LYS B  13     -66.858 -25.256 -12.840  1.00 74.54      B    O
ANISOU  889  O   LYS B  13     7389   6191  14741  -1162   -621     32  B    O
ATOM    890  N   PRO B  14     -68.517 -24.274 -11.665  1.00 84.84      B    N
ANISOU  890  N   PRO B  14     8587   7539  16109  -1173   -419    289  B    N
ATOM    891  CA  PRO B  14     -68.287 -25.047 -10.443  1.00 87.27      B    C
ANISOU  891  CA  PRO B  14     8860   7716  16583  -1170   -181    584  B    C
ATOM    892  CB  PRO B  14     -69.461 -24.697  -9.508  1.00 88.11      B    C
ANISOU  892  CB  PRO B  14     8852   7801  16824  -1168     -1    802  B    C
ATOM    893  CG  PRO B  14     -69.950 -23.347 -10.007  1.00 87.65      B    C
ANISOU  893  CG  PRO B  14     8872   7953  16477  -1148   -129    667  B    C
ATOM    894  CD  PRO B  14     -69.627 -23.318 -11.493  1.00 86.54      B    C
ANISOU  894  CD  PRO B  14     8756   7848  16279  -1169   -400    318  B    C
ATOM    895  C   PRO B  14     -68.323 -26.548 -10.747  1.00 89.59      B    C
ANISOU  895  C   PRO B  14     8966   7728  17345  -1234   -190    517  B    C
ATOM    896  O   PRO B  14     -69.269 -26.947 -11.370  1.00 94.62      B    O
ANISOU  896  O   PRO B  14     9398   8218  18333  -1294   -285    350  B    O
ATOM    897  N   GLY B  15     -67.292 -27.300 -10.346  1.00 87.71      B    N
ANISOU  897  N   GLY B  15     8799   7426  17099  -1214   -107    628  B    N
ATOM    898  CA  GLY B  15     -67.164 -28.744 -10.601  1.00 89.65      B    C
ANISOU  898  CA  GLY B  15     8887   7402  17773  -1266   -110    574  B    C
ATOM    899  C   GLY B  15     -66.499 -29.055 -11.935  1.00 89.49      B    C
ANISOU  899  C   GLY B  15     8908   7386  17706  -1276   -370    237  B    C
ATOM    900  O   GLY B  15     -66.096 -30.225 -12.108  1.00 91.87      B    O
ANISOU  900  O   GLY B  15     9129   7491  18288  -1302   -377    195  B    O
ATOM    901  N   ALA B  16     -66.390 -28.085 -12.852  1.00 85.03      B    N
ANISOU  901  N   ALA B  16     8462   7032  16815  -1244   -570     12  B    N
ATOM    902  CA  ALA B  16     -65.735 -28.261 -14.174  1.00 85.83      B    C
ANISOU  902  CA  ALA B  16     8620   7179  16813  -1220   -818   -305  B    C
ATOM    903  CB  ALA B  16     -66.382 -27.328 -15.169  1.00 86.33      B    C
ANISOU  903  CB  ALA B  16     8683   7396  16724  -1195  -1015   -549  B    C
ATOM    904  C   ALA B  16     -64.194 -28.026 -14.084  1.00 83.62      B    C
ANISOU  904  C   ALA B  16     8590   7061  16120  -1156   -808   -240  B    C
ATOM    905  O   ALA B  16     -63.615 -27.866 -12.950  1.00 78.08      B    O
ANISOU  905  O   ALA B  16     8003   6411  15252  -1135   -611     43  B    O
ATOM    906  N   SER B  17     -63.555 -28.102 -15.280  1.00 83.55      B    N
ANISOU  906  N   SER B  17     8648   7119  15978  -1115  -1021   -508  B    N
ATOM    907  CA  SER B  17     -62.084 -28.000 -15.473  1.00 82.77      B    C
ANISOU  907  CA  SER B  17     8759   7156  15534  -1053  -1051   -504  B    C
ATOM    908  CB  SER B  17     -61.481 -29.300 -15.995  1.00 83.11      B    C
ANISOU  908  CB  SER B  17     8743   7030  15806  -1055  -1131   -639  B    C
ATOM    909  OG  SER B  17     -61.104 -30.179 -14.931  1.00 79.93      B    O
ANISOU  909  OG  SER B  17     8312   6464  15593  -1090   -933   -398  B    O
ATOM    910  C   SER B  17     -61.749 -26.820 -16.398  1.00 86.48      B    C
ANISOU  910  C   SER B  17     9381   7884  15592   -980  -1209   -667  B    C
ATOM    911  O   SER B  17     -62.391 -26.691 -17.465  1.00 86.84      B    O
ANISOU  911  O   SER B  17     9346   7949  15700   -956  -1391   -922  B    O
ATOM    912  N   VAL B  18     -60.755 -26.019 -15.980  1.00 88.44      B    N
ANISOU  912  N   VAL B  18     9836   8318  15447   -936  -1138   -521  B    N
ATOM    913  CA  VAL B  18     -60.113 -24.882 -16.716  1.00 87.43      B    C
ANISOU  913  CA  VAL B  18     9882   8437  14902   -858  -1245   -614  B    C
ATOM    914  CB  VAL B  18     -59.808 -23.698 -15.786  1.00 83.31      B    C
ANISOU  914  CB  VAL B  18     9506   8079  14070   -848  -1110   -390  B    C
ATOM    915  CG1 VAL B  18     -58.999 -22.635 -16.512  1.00 85.52      B    C
ANISOU  915  CG1 VAL B  18     9953   8578  13962   -772  -1203   -466  B    C
ATOM    916  CG2 VAL B  18     -61.059 -23.101 -15.185  1.00 84.40      B    C
ANISOU  916  CG2 VAL B  18     9561   8215  14294   -885  -1032   -299  B    C
ATOM    917  C   VAL B  18     -58.786 -25.351 -17.324  1.00 85.50      B    C
ANISOU  917  C   VAL B  18     9743   8227  14516   -803  -1322   -698  B    C
ATOM    918  O   VAL B  18     -57.989 -26.007 -16.594  1.00 85.28      B    O
ANISOU  918  O   VAL B  18     9756   8122  14523   -821  -1210   -549  B    O
ATOM    919  N   LYS B  19     -58.527 -24.968 -18.576  1.00 79.21      B    N
ANISOU  919  N   LYS B  19     8998   7558  13540   -721  -1495   -912  B    N
ATOM    920  CA  LYS B  19     -57.191 -25.113 -19.206  1.00 76.30      B    C
ANISOU  920  CA  LYS B  19     8760   7279  12952   -644  -1561   -974  B    C
ATOM    921  CB  LYS B  19     -57.348 -25.987 -20.450  1.00 73.85      B    C
ANISOU  921  CB  LYS B  19     8354   6898  12807   -585  -1753  -1260  B    C
ATOM    922  CG  LYS B  19     -56.046 -26.484 -21.069  1.00 74.52      B    C
ANISOU  922  CG  LYS B  19     8538   7027  12748   -505  -1819  -1332  B    C
ATOM    923  CD  LYS B  19     -55.944 -26.240 -22.576  1.00 74.38      B    C
ANISOU  923  CD  LYS B  19     8546   7151  12564   -361  -2018  -1590  B    C
ATOM    924  CE  LYS B  19     -56.184 -24.794 -23.003  1.00 71.22      B    C
ANISOU  924  CE  LYS B  19     8230   6974  11856   -292  -2036  -1582  B    C
ATOM    925  NZ  LYS B  19     -55.221 -23.825 -22.417  1.00 66.42      B    N
ANISOU  925  NZ  LYS B  19     7791   6506  10939   -298  -1898  -1350  B    N
ATOM    926  C   LYS B  19     -56.626 -23.695 -19.458  1.00 74.03      B    C
ANISOU  926  C   LYS B  19     8638   7233  12255   -577  -1561   -923  B    C
ATOM    927  O   LYS B  19     -57.402 -22.844 -19.961  1.00 78.36      B    O
ANISOU  927  O   LYS B  19     9170   7883  12722   -545  -1626  -1005  B    O
ATOM    928  N   MET B  20     -55.369 -23.424 -19.052  1.00 72.31           N
ANISOU  928  N   MET B  20     8565   7098  11811   -559  -1482   -782       N
ATOM    929  CA  MET B  20     -54.589 -22.172 -19.356  1.00 68.62           C
ANISOU  929  CA  MET B  20     8251   6840  10982   -490  -1482   -735       C
ATOM    930  CB  MET B  20     -54.225 -21.277 -18.165  1.00 64.49           C
ANISOU  930  CB  MET B  20     7820   6382  10299   -532  -1333   -504       C
ATOM    931  CG  MET B  20     -54.749 -21.685 -16.828  1.00 64.89           C
ANISOU  931  CG  MET B  20     7811   6310  10533   -617  -1199   -343       C
ATOM    932  SD  MET B  20     -53.747 -20.917 -15.526  1.00 65.25           S
ANISOU  932  SD  MET B  20     7997   6450  10347   -618  -1053   -104       S
ATOM    933  CE  MET B  20     -54.837 -21.184 -14.128  1.00 70.24           C
ANISOU  933  CE  MET B  20     8536   6970  11180   -679   -907     65       C
ATOM    934  C   MET B  20     -53.232 -22.549 -19.940  1.00 68.78           C
ANISOU  934  C   MET B  20     8363   6910  10862   -419  -1525   -774       C
ATOM    935  O   MET B  20     -52.755 -23.689 -19.726  1.00 71.95           O
ANISOU  935  O   MET B  20     8737   7187  11415   -441  -1514   -776       O
ATOM    936  N   SER B  21     -52.583 -21.565 -20.541  1.00 63.69           N
ANISOU  936  N   SER B  21     7825   6439   9937   -338  -1551   -774       N
ATOM    937  CA  SER B  21     -51.332 -21.753 -21.307  1.00 62.18           C
ANISOU  937  CA  SER B  21     7718   6325   9584   -245  -1598   -820       C
ATOM    938  CB  SER B  21     -51.673 -21.863 -22.741  1.00 59.03           C
ANISOU  938  CB  SER B  21     7284   5992   9152   -125  -1752  -1038       C
ATOM    939  OG  SER B  21     -50.515 -22.179 -23.468  1.00 61.14           O
ANISOU  939  OG  SER B  21     7623   6326   9282    -23  -1794  -1081       O
ATOM    940  C   SER B  21     -50.313 -20.620 -21.029  1.00 62.38           C
ANISOU  940  C   SER B  21     7872   6489   9342   -223  -1513   -662       C
ATOM    941  O   SER B  21     -50.701 -19.568 -20.405  1.00 54.33           O
ANISOU  941  O   SER B  21     6874   5519   8248   -266  -1443   -552       O
ATOM    942  N   CYS B  22     -49.069 -20.845 -21.502  1.00 65.38           N
ANISOU  942  N   CYS B  22     8323   6921   9597   -154  -1526   -662       N
ATOM    943  CA  CYS B  22     -47.814 -20.080 -21.215  1.00 65.52           C
ANISOU  943  CA  CYS B  22     8446   7034   9413   -137  -1445   -516       C
ATOM    944  CB  CYS B  22     -47.195 -20.442 -19.862  1.00 64.51           C
ANISOU  944  CB  CYS B  22     8344   6824   9343   -229  -1340   -364       C
ATOM    945  SG  CYS B  22     -45.702 -19.502 -19.422  1.00 61.63           S
ANISOU  945  SG  CYS B  22     8086   6562   8769   -213  -1258   -209       S
ATOM    946  C   CYS B  22     -46.801 -20.386 -22.319  1.00 63.84           C
ANISOU  946  C   CYS B  22     8279   6897   9080    -16  -1505   -588       C
ATOM    947  O   CYS B  22     -46.159 -21.432 -22.248  1.00 65.95           O
ANISOU  947  O   CYS B  22     8547   7092   9417    -16  -1515   -609       O
ATOM    948  N   LYS B  23     -46.653 -19.489 -23.291  1.00 63.71           N
ANISOU  948  N   LYS B  23     8299   7023   8885     95  -1533   -612       N
ATOM    949  CA  LYS B  23     -45.688 -19.686 -24.395  1.00 63.61           C
ANISOU  949  CA  LYS B  23     8331   7104   8734    239  -1576   -663       C
ATOM    950  CB  LYS B  23     -46.369 -19.330 -25.721  1.00 63.62           C
ANISOU  950  CB  LYS B  23     8311   7220   8640    390  -1672   -803       C
ATOM    951  CG  LYS B  23     -45.475 -18.954 -26.894  1.00 62.54           C
ANISOU  951  CG  LYS B  23     8233   7238   8291    574  -1680   -800       C
ATOM    952  CD  LYS B  23     -44.485 -20.030 -27.287  1.00 62.02           C
ANISOU  952  CD  LYS B  23     8189   7157   8221    644  -1717   -853       C
ATOM    953  CE  LYS B  23     -44.504 -20.408 -28.754  1.00 63.42           C
ANISOU  953  CE  LYS B  23     8364   7449   8285    864  -1832  -1020       C
ATOM    954  NZ  LYS B  23     -44.421 -19.224 -29.637  1.00 65.30           N
ANISOU  954  NZ  LYS B  23     8641   7867   8304   1024  -1796   -959       N
ATOM    955  C   LYS B  23     -44.404 -18.936 -24.018  1.00 63.94           C
ANISOU  955  C   LYS B  23     8448   7206   8640    233  -1469   -485       C
ATOM    956  O   LYS B  23     -44.489 -17.790 -23.531  1.00 66.67           O
ANISOU  956  O   LYS B  23     8813   7590   8931    187  -1397   -371       O
ATOM    957  N   ALA B  24     -43.266 -19.609 -24.209  1.00 63.63           N
ANISOU  957  N   ALA B  24     8441   7165   8569    277  -1465   -473       N
ATOM    958  CA  ALA B  24     -41.904 -19.195 -23.812  1.00 60.81           C
ANISOU  958  CA  ALA B  24     8140   6840   8124    267  -1374   -322       C
ATOM    959  CB  ALA B  24     -41.252 -20.319 -23.056  1.00 58.85           C
ANISOU  959  CB  ALA B  24     7898   6487   7976    198  -1361   -306       C
ATOM    960  C   ALA B  24     -41.127 -18.859 -25.080  1.00 60.73           C
ANISOU  960  C   ALA B  24     8163   6962   7950    435  -1381   -323       C
ATOM    961  O   ALA B  24     -41.137 -19.723 -25.985  1.00 61.61           O
ANISOU  961  O   ALA B  24     8268   7096   8044    546  -1466   -454       O
ATOM    962  N   SER B  25     -40.499 -17.676 -25.135  1.00 57.25           N
ANISOU  962  N   SER B  25     7748   6599   7405    459  -1295   -186       N
ATOM    963  CA  SER B  25     -40.053 -17.017 -26.393  1.00 59.29           C
ANISOU  963  CA  SER B  25     8025   6998   7506    635  -1275   -155       C
ATOM    964  CB  SER B  25     -40.680 -15.638 -26.548  1.00 59.95           C
ANISOU  964  CB  SER B  25     8099   7142   7538    649  -1228    -88       C
ATOM    965  OG  SER B  25     -42.110 -15.664 -26.515  1.00 56.46           O
ANISOU  965  OG  SER B  25     7627   6681   7143    618  -1299   -202       O
ATOM    966  C   SER B  25     -38.518 -16.935 -26.462  1.00 61.10           C
ANISOU  966  C   SER B  25     8280   7256   7679    676  -1197    -31       C
ATOM    967  O   SER B  25     -37.918 -17.513 -27.427  1.00 65.76           O
ANISOU  967  O   SER B  25     8887   7917   8180    825  -1222    -69       O
ATOM    968  N   GLY B  26     -37.886 -16.241 -25.515  1.00 53.33           N
ANISOU  968  N   GLY B  26     7294   6224   6744    563  -1111    106       N
ATOM    969  CA  GLY B  26     -36.544 -15.707 -25.782  1.00 54.38           C
ANISOU  969  CA  GLY B  26     7431   6405   6826    622  -1023    243       C
ATOM    970  C   GLY B  26     -35.417 -16.635 -25.386  1.00 56.18           C
ANISOU  970  C   GLY B  26     7672   6588   7085    596  -1021    256       C
ATOM    971  O   GLY B  26     -34.262 -16.194 -25.424  1.00 56.25           O
ANISOU  971  O   GLY B  26     7672   6619   7081    621   -945    374       O
ATOM    972  N   TYR B  27     -35.714 -17.876 -25.015  1.00 55.04           N
ANISOU  972  N   TYR B  27     7541   6377   6995    548  -1096    145       N
ATOM    973  CA  TYR B  27     -34.725 -18.794 -24.402  1.00 54.63           C
ANISOU  973  CA  TYR B  27     7503   6264   6990    501  -1092    160       C
ATOM    974  CB  TYR B  27     -34.759 -18.615 -22.889  1.00 52.41           C
ANISOU  974  CB  TYR B  27     7213   5888   6812    336  -1063    212       C
ATOM    975  CG  TYR B  27     -36.021 -19.138 -22.262  1.00 51.39           C
ANISOU  975  CG  TYR B  27     7077   5679   6771    248  -1114    126       C
ATOM    976  CD1 TYR B  27     -36.111 -20.471 -21.890  1.00 50.16           C
ANISOU  976  CD1 TYR B  27     6925   5441   6692    217  -1155     57       C
ATOM    977  CE1 TYR B  27     -37.259 -20.985 -21.327  1.00 48.16           C
ANISOU  977  CE1 TYR B  27     6650   5100   6549    141  -1186     -5       C
ATOM    978  CZ  TYR B  27     -38.329 -20.153 -21.100  1.00 50.61           C
ANISOU  978  CZ  TYR B  27     6938   5415   6877     92  -1182     -4       C
ATOM    979  OH  TYR B  27     -39.420 -20.665 -20.493  1.00 48.07           O
ANISOU  979  OH  TYR B  27     6584   5003   6676     17  -1201    -50       O
ATOM    980  CE2 TYR B  27     -38.262 -18.809 -21.442  1.00 51.59           C
ANISOU  980  CE2 TYR B  27     7065   5626   6910    121  -1150     55       C
ATOM    981  CD2 TYR B  27     -37.107 -18.315 -22.031  1.00 50.48           C
ANISOU  981  CD2 TYR B  27     6942   5562   6675    199  -1113    122       C
ATOM    982  C   TYR B  27     -35.061 -20.227 -24.794  1.00 55.99           C
ANISOU  982  C   TYR B  27     7687   6404   7182    546  -1182     16       C
ATOM    983  O   TYR B  27     -36.155 -20.473 -25.391  1.00 56.20           O
ANISOU  983  O   TYR B  27     7702   6440   7211    592  -1257   -107       O
ATOM    984  N   ILE B  28     -34.181 -21.155 -24.448  1.00 57.23           N
ANISOU  984  N   ILE B  28     7861   6515   7368    533  -1182     22       N
ATOM    985  CA  ILE B  28     -34.127 -22.456 -25.182  1.00 60.49           C
ANISOU  985  CA  ILE B  28     8287   6921   7775    629  -1263   -106       C
ATOM    986  CB  ILE B  28     -32.764 -23.125 -24.977  1.00 59.93           C
ANISOU  986  CB  ILE B  28     8240   6841   7691    647  -1231    -50       C
ATOM    987  CG1 ILE B  28     -31.837 -22.652 -26.106  1.00 60.24           C
ANISOU  987  CG1 ILE B  28     8292   7015   7581    811  -1195      9       C
ATOM    988  CG2 ILE B  28     -32.877 -24.641 -24.864  1.00 61.50           C
ANISOU  988  CG2 ILE B  28     8444   6944   7977    642  -1304   -168       C
ATOM    989  CD1 ILE B  28     -30.403 -23.137 -26.013  1.00 60.54           C
ANISOU  989  CD1 ILE B  28     8348   7064   7593    845  -1152     82       C
ATOM    990  C   ILE B  28     -35.381 -23.298 -24.867  1.00 62.51           C
ANISOU  990  C   ILE B  28     8517   7069   8166    559  -1345   -245       C
ATOM    991  O   ILE B  28     -36.044 -23.752 -25.849  1.00 68.50           O
ANISOU  991  O   ILE B  28     9262   7854   8913    662  -1439   -394       O
ATOM    992  N   PHE B  29     -35.786 -23.400 -23.600  1.00 58.21           N
ANISOU  992  N   PHE B  29     7957   6415   7746    405  -1313   -202       N
ATOM    993  CA  PHE B  29     -37.131 -23.886 -23.162  1.00 57.10           C
ANISOU  993  CA  PHE B  29     7774   6167   7756    321  -1360   -291       C
ATOM    994  CB  PHE B  29     -38.226 -23.845 -24.241  1.00 54.25           C
ANISOU  994  CB  PHE B  29     7379   5843   7392    403  -1456   -443       C
ATOM    995  CG  PHE B  29     -39.538 -24.416 -23.767  1.00 53.03           C
ANISOU  995  CG  PHE B  29     7162   5560   7426    311  -1502   -534       C
ATOM    996  CD1 PHE B  29     -40.284 -23.771 -22.796  1.00 52.81           C
ANISOU  996  CD1 PHE B  29     7112   5489   7463    189  -1443   -452       C
ATOM    997  CE1 PHE B  29     -41.473 -24.312 -22.323  1.00 54.05           C
ANISOU  997  CE1 PHE B  29     7203   5524   7810    107  -1469   -516       C
ATOM    998  CZ  PHE B  29     -41.910 -25.529 -22.785  1.00 54.49           C
ANISOU  998  CZ  PHE B  29     7204   5480   8021    132  -1558   -668       C
ATOM    999  CD2 PHE B  29     -39.984 -25.648 -24.215  1.00 55.61           C
ANISOU  999  CD2 PHE B  29     7444   5797   7889    344  -1599   -697       C
ATOM   1000  CE2 PHE B  29     -41.170 -26.193 -23.740  1.00 55.60           C
ANISOU 1000  CE2 PHE B  29     7367   5657   8102    251  -1631   -769       C
ATOM   1001  C   PHE B  29     -36.960 -25.286 -22.587  1.00 58.00           C
ANISOU 1001  C   PHE B  29     7878   6149   8011    273  -1374   -326       C
ATOM   1002  O   PHE B  29     -37.306 -25.456 -21.425  1.00 62.73           O
ANISOU 1002  O   PHE B  29     8461   6653   8722    159  -1322   -259       O
ATOM   1003  N   THR B  30     -36.463 -26.226 -23.388  1.00 61.22           N
ANISOU 1003  N   THR B  30     8294   6557   8411    371  -1437   -423       N
ATOM   1004  CA  THR B  30     -35.780 -27.481 -22.958  1.00 62.52           C
ANISOU 1004  CA  THR B  30     8467   6621   8664    356  -1432   -424       C
ATOM   1005  CB  THR B  30     -34.780 -27.909 -24.040  1.00 62.16           C
ANISOU 1005  CB  THR B  30     8459   6661   8500    505  -1479   -483       C
ATOM   1006  OG1 THR B  30     -35.577 -28.418 -25.107  1.00 64.75           O
ANISOU 1006  OG1 THR B  30     8752   6985   8866    601  -1601   -676       O
ATOM   1007  CG2 THR B  30     -33.779 -28.944 -23.576  1.00 64.54           C
ANISOU 1007  CG2 THR B  30     8785   6893   8844    499  -1453   -446       C
ATOM   1008  C   THR B  30     -35.080 -27.272 -21.601  1.00 63.87           C
ANISOU 1008  C   THR B  30     8666   6763   8840    256  -1321   -250       C
ATOM   1009  O   THR B  30     -35.403 -28.038 -20.692  1.00 71.42           O
ANISOU 1009  O   THR B  30     9601   7592   9944    177  -1292   -227       O
ATOM   1010  N   ASN B  31     -34.172 -26.280 -21.478  1.00 57.72           N
ANISOU 1010  N   ASN B  31     7924   6093   7914    271  -1261   -135       N
ATOM   1011  CA  ASN B  31     -33.440 -25.921 -20.231  1.00 53.61           C
ANISOU 1011  CA  ASN B  31     7423   5567   7380    197  -1173      9       C
ATOM   1012  CB  ASN B  31     -32.176 -25.132 -20.541  1.00 50.78           C
ANISOU 1012  CB  ASN B  31     7090   5323   6881    254  -1138     89       C
ATOM   1013  CG  ASN B  31     -31.511 -25.648 -21.799  1.00 50.82           C
ANISOU 1013  CG  ASN B  31     7112   5387   6811    381  -1181     26       C
ATOM   1014  OD1 ASN B  31     -31.804 -26.758 -22.220  1.00 50.15           O
ANISOU 1014  OD1 ASN B  31     7027   5244   6785    420  -1241    -79       O
ATOM   1015  ND2 ASN B  31     -30.620 -24.875 -22.399  1.00 50.53           N
ANISOU 1015  ND2 ASN B  31     7083   5459   6656    455  -1149     90       N
ATOM   1016  C   ASN B  31     -34.448 -25.213 -19.329  1.00 53.25           C
ANISOU 1016  C   ASN B  31     7354   5489   7391     99  -1139     55       C
ATOM   1017  O   ASN B  31     -35.569 -25.074 -19.737  1.00 59.17           O
ANISOU 1017  O   ASN B  31     8072   6219   8189     88  -1179    -19       O
ATOM   1018  N   TYR B  32     -34.142 -24.893 -18.091  1.00 52.31           N
ANISOU 1018  N   TYR B  32     7245   5357   7274     38  -1074    161       N
ATOM   1019  CA  TYR B  32     -35.122 -24.155 -17.243  1.00 53.34           C
ANISOU 1019  CA  TYR B  32     7355   5471   7442    -36  -1043    204       C
ATOM   1020  CB  TYR B  32     -35.451 -22.789 -17.853  1.00 51.35           C
ANISOU 1020  CB  TYR B  32     7095   5309   7108    -29  -1058    194       C
ATOM   1021  CG  TYR B  32     -34.216 -21.999 -18.191  1.00 50.58           C
ANISOU 1021  CG  TYR B  32     7015   5304   6899     18  -1042    247       C
ATOM   1022  CD1 TYR B  32     -33.577 -21.214 -17.237  1.00 48.95           C
ANISOU 1022  CD1 TYR B  32     6811   5124   6664    -15   -999    332       C
ATOM   1023  CE1 TYR B  32     -32.418 -20.524 -17.538  1.00 47.88           C
ANISOU 1023  CE1 TYR B  32     6672   5054   6468     22   -983    378       C
ATOM   1024  CZ  TYR B  32     -31.886 -20.632 -18.812  1.00 48.32           C
ANISOU 1024  CZ  TYR B  32     6729   5159   6472    102   -994    360       C
ATOM   1025  OH  TYR B  32     -30.756 -19.975 -19.180  1.00 46.21           O
ANISOU 1025  OH  TYR B  32     6446   4949   6162    145   -963    422       O
ATOM   1026  CE2 TYR B  32     -32.511 -21.413 -19.774  1.00 49.25           C
ANISOU 1026  CE2 TYR B  32     6857   5270   6586    153  -1038    275       C
ATOM   1027  CD2 TYR B  32     -33.667 -22.091 -19.458  1.00 49.32           C
ANISOU 1027  CD2 TYR B  32     6862   5204   6674    107  -1069    208       C
ATOM   1028  C   TYR B  32     -36.429 -24.925 -16.993  1.00 53.09           C
ANISOU 1028  C   TYR B  32     7283   5326   7561    -83  -1049    159       C
ATOM   1029  O   TYR B  32     -37.235 -25.141 -17.881  1.00 56.83           O
ANISOU 1029  O   TYR B  32     7725   5776   8091    -70  -1109     54       O
ATOM   1030  N   TRP B  33     -36.684 -25.207 -15.725  1.00 53.11           N
ANISOU 1030  N   TRP B  33     7281   5268   7632   -130   -984    245       N
ATOM   1031  CA  TRP B  33     -37.989 -25.657 -15.190  1.00 56.01           C
ANISOU 1031  CA  TRP B  33     7598   5530   8153   -183   -956    250       C
ATOM   1032  CB  TRP B  33     -37.812 -26.043 -13.718  1.00 57.82           C
ANISOU 1032  CB  TRP B  33     7838   5717   8414   -193   -859    383       C
ATOM   1033  CG  TRP B  33     -36.768 -27.087 -13.431  1.00 56.45           C
ANISOU 1033  CG  TRP B  33     7693   5505   8250   -151   -831    422       C
ATOM   1034  CD1 TRP B  33     -36.013 -27.812 -14.311  1.00 56.62           C
ANISOU 1034  CD1 TRP B  33     7728   5512   8274   -115   -882    350       C
ATOM   1035  NE1 TRP B  33     -35.194 -28.683 -13.640  1.00 57.46           N
ANISOU 1035  NE1 TRP B  33     7860   5580   8393    -82   -829    423       N
ATOM   1036  CE2 TRP B  33     -35.401 -28.530 -12.297  1.00 56.68           C
ANISOU 1036  CE2 TRP B  33     7766   5480   8292    -85   -741    548       C
ATOM   1037  CD2 TRP B  33     -36.393 -27.538 -12.125  1.00 55.76           C
ANISOU 1037  CD2 TRP B  33     7624   5395   8165   -127   -740    549       C
ATOM   1038  CE3 TRP B  33     -36.798 -27.189 -10.834  1.00 54.88           C
ANISOU 1038  CE3 TRP B  33     7514   5300   8037   -120   -659    665       C
ATOM   1039  CZ3 TRP B  33     -36.217 -27.829  -9.766  1.00 55.65           C
ANISOU 1039  CZ3 TRP B  33     7637   5387   8119    -60   -579    776       C
ATOM   1040  CH2 TRP B  33     -35.250 -28.817  -9.957  1.00 55.68           C
ANISOU 1040  CH2 TRP B  33     7664   5356   8138    -22   -577    776       C
ATOM   1041  CZ2 TRP B  33     -34.821 -29.179 -11.215  1.00 54.99           C
ANISOU 1041  CZ2 TRP B  33     7575   5245   8073    -38   -659    662       C
ATOM   1042  C   TRP B  33     -39.055 -24.562 -15.311  1.00 55.00           C
ANISOU 1042  C   TRP B  33     7445   5445   8009   -219   -970    230       C
ATOM   1043  O   TRP B  33     -38.735 -23.410 -15.004  1.00 55.38           O
ANISOU 1043  O   TRP B  33     7522   5588   7931   -218   -956    280       O
ATOM   1044  N   MET B  34     -40.302 -24.921 -15.647  1.00 56.02           N
ANISOU 1044  N   MET B  34     7513   5495   8279   -251   -996    162       N
ATOM   1045  CA  MET B  34     -41.481 -24.021 -15.505  1.00 53.43           C
ANISOU 1045  CA  MET B  34     7151   5188   7964   -291   -993    161       C
ATOM   1046  CB  MET B  34     -42.511 -24.210 -16.620  1.00 58.53           C
ANISOU 1046  CB  MET B  34     7736   5798   8706   -291  -1079     16       C
ATOM   1047  CG  MET B  34     -42.177 -23.497 -17.909  1.00 63.10           C
ANISOU 1047  CG  MET B  34     8343   6494   9138   -225  -1162    -80       C
ATOM   1048  SD  MET B  34     -42.325 -21.643 -17.922  1.00 59.25           S
ANISOU 1048  SD  MET B  34     7890   6150   8473   -223  -1144    -24       S
ATOM   1049  CE  MET B  34     -41.901 -21.462 -19.650  1.00 58.18           C
ANISOU 1049  CE  MET B  34     7770   6112   8223   -110  -1234   -144       C
ATOM   1050  C   MET B  34     -42.192 -24.327 -14.189  1.00 52.70           C
ANISOU 1050  C   MET B  34     7026   5014   7984   -336   -900    272       C
ATOM   1051  O   MET B  34     -42.635 -25.492 -14.013  1.00 53.51           O
ANISOU 1051  O   MET B  34     7074   4983   8273   -355   -874    272       O
ATOM   1052  N   HIS B  35     -42.360 -23.319 -13.343  1.00 48.48           N
ANISOU 1052  N   HIS B  35     6515   4550   7354   -345   -850    360       N
ATOM   1053  CA  HIS B  35     -43.198 -23.356 -12.117  1.00 51.20           C
ANISOU 1053  CA  HIS B  35     6830   4850   7775   -366   -758    471       C
ATOM   1054  CB  HIS B  35     -42.444 -22.703 -10.947  1.00 51.67           C
ANISOU 1054  CB  HIS B  35     6952   5000   7679   -323   -700    584       C
ATOM   1055  CG  HIS B  35     -41.115 -23.333 -10.673  1.00 53.56           C
ANISOU 1055  CG  HIS B  35     7239   5248   7864   -276   -686    619       C
ATOM   1056  ND1 HIS B  35     -40.766 -23.799  -9.417  1.00 51.18           N
ANISOU 1056  ND1 HIS B  35     6957   4940   7548   -224   -599    741       N
ATOM   1057  CE1 HIS B  35     -39.547 -24.297  -9.478  1.00 51.84           C
ANISOU 1057  CE1 HIS B  35     7080   5038   7577   -186   -611    739       C
ATOM   1058  NE2 HIS B  35     -39.107 -24.221 -10.756  1.00 51.00           N
ANISOU 1058  NE2 HIS B  35     6979   4942   7459   -212   -699    625       N
ATOM   1059  CD2 HIS B  35     -40.079 -23.622 -11.500  1.00 51.90           C
ANISOU 1059  CD2 HIS B  35     7056   5054   7608   -261   -745    551       C
ATOM   1060  C   HIS B  35     -44.557 -22.668 -12.351  1.00 52.65           C
ANISOU 1060  C   HIS B  35     6961   5033   8009   -407   -775    433       C
ATOM   1061  O   HIS B  35     -44.692 -21.885 -13.317  1.00 50.81           O
ANISOU 1061  O   HIS B  35     6734   4868   7701   -409   -856    335       O
ATOM   1062  N   TRP B  36     -45.525 -22.938 -11.478  1.00 49.59           N
ANISOU 1062  N   TRP B  36     6522   4578   7742   -426   -693    520       N
ATOM   1063  CA  TRP B  36     -46.848 -22.288 -11.488  1.00 49.67           C
ANISOU 1063  CA  TRP B  36     6478   4590   7804   -462   -693    507       C
ATOM   1064  CB  TRP B  36     -47.893 -23.271 -12.020  1.00 52.61           C
ANISOU 1064  CB  TRP B  36     6741   4816   8432   -508   -707    441       C
ATOM   1065  CG  TRP B  36     -47.678 -23.546 -13.476  1.00 53.19           C
ANISOU 1065  CG  TRP B  36     6802   4882   8526   -509   -836    262       C
ATOM   1066  CD1 TRP B  36     -46.765 -24.395 -14.018  1.00 56.74           C
ANISOU 1066  CD1 TRP B  36     7272   5295   8992   -484   -878    203       C
ATOM   1067  NE1 TRP B  36     -46.830 -24.363 -15.382  1.00 58.33           N
ANISOU 1067  NE1 TRP B  36     7458   5521   9182   -464  -1003     30       N
ATOM   1068  CE2 TRP B  36     -47.780 -23.456 -15.755  1.00 56.27           C
ANISOU 1068  CE2 TRP B  36     7170   5317   8892   -476  -1043    -24       C
ATOM   1069  CD2 TRP B  36     -48.342 -22.918 -14.583  1.00 54.88           C
ANISOU 1069  CD2 TRP B  36     6989   5145   8718   -512   -941    117       C
ATOM   1070  CE3 TRP B  36     -49.353 -21.949 -14.702  1.00 55.87           C
ANISOU 1070  CE3 TRP B  36     7087   5326   8814   -529   -958     94       C
ATOM   1071  CZ3 TRP B  36     -49.771 -21.566 -15.962  1.00 56.34           C
ANISOU 1071  CZ3 TRP B  36     7125   5435   8845   -507  -1073    -64       C
ATOM   1072  CH2 TRP B  36     -49.199 -22.116 -17.108  1.00 56.64           C
ANISOU 1072  CH2 TRP B  36     7171   5478   8873   -456  -1173   -202       C
ATOM   1073  CZ2 TRP B  36     -48.204 -23.069 -17.024  1.00 59.00           C
ANISOU 1073  CZ2 TRP B  36     7495   5721   9202   -442  -1161   -186       C
ATOM   1074  C   TRP B  36     -47.141 -21.814 -10.073  1.00 51.34           C
ANISOU 1074  C   TRP B  36     6706   4840   7960   -434   -587    659       C
ATOM   1075  O   TRP B  36     -46.831 -22.570  -9.124  1.00 51.43           O
ANISOU 1075  O   TRP B  36     6721   4807   8014   -396   -492    780       O
ATOM   1076  N   VAL B  37     -47.672 -20.596  -9.954  1.00 52.68           N
ANISOU 1076  N   VAL B  37     6890   5100   8026   -436   -603    654       N
ATOM   1077  CA  VAL B  37     -47.950 -19.892  -8.661  1.00 54.30           C
ANISOU 1077  CA  VAL B  37     7121   5374   8136   -390   -523    775       C
ATOM   1078  CB  VAL B  37     -46.910 -18.777  -8.425  1.00 51.79           C
ANISOU 1078  CB  VAL B  37     6892   5189   7597   -345   -570    758       C
ATOM   1079  CG1 VAL B  37     -47.160 -17.993  -7.139  1.00 51.86           C
ANISOU 1079  CG1 VAL B  37     6928   5278   7496   -279   -513    851       C
ATOM   1080  CG2 VAL B  37     -45.501 -19.361  -8.427  1.00 53.93           C
ANISOU 1080  CG2 VAL B  37     7212   5464   7815   -312   -583    758       C
ATOM   1081  C   VAL B  37     -49.397 -19.358  -8.669  1.00 55.26           C
ANISOU 1081  C   VAL B  37     7180   5486   8329   -423   -509    775       C
ATOM   1082  O   VAL B  37     -49.919 -19.065  -9.745  1.00 55.12           O
ANISOU 1082  O   VAL B  37     7128   5459   8354   -474   -590    657       O
ATOM   1083  N   LYS B  38     -50.009 -19.283  -7.485  1.00 56.33           N
ANISOU 1083  N   LYS B  38     7300   5629   8472   -379   -405    908       N
ATOM   1084  CA  LYS B  38     -51.421 -18.917  -7.232  1.00 55.91           C
ANISOU 1084  CA  LYS B  38     7181   5561   8502   -397   -360    946       C
ATOM   1085  CB  LYS B  38     -52.161 -20.105  -6.621  1.00 58.94           C
ANISOU 1085  CB  LYS B  38     7471   5815   9108   -393   -233   1074       C
ATOM   1086  CG  LYS B  38     -53.464 -19.754  -5.921  1.00 59.29           C
ANISOU 1086  CG  LYS B  38     7453   5859   9215   -376   -142   1176       C
ATOM   1087  CD  LYS B  38     -54.100 -20.894  -5.194  1.00 60.87           C
ANISOU 1087  CD  LYS B  38     7557   5932   9640   -355     11   1339       C
ATOM   1088  CE  LYS B  38     -55.599 -20.701  -5.045  1.00 62.90           C
ANISOU 1088  CE  LYS B  38     7707   6143  10051   -382     72   1390       C
ATOM   1089  NZ  LYS B  38     -56.245 -21.843  -4.352  1.00 63.19           N
ANISOU 1089  NZ  LYS B  38     7629   6035  10346   -362    240   1568       N
ATOM   1090  C   LYS B  38     -51.490 -17.742  -6.248  1.00 56.46           C
ANISOU 1090  C   LYS B  38     7310   5761   8381   -323   -331   1013       C
ATOM   1091  O   LYS B  38     -50.808 -17.747  -5.217  1.00 57.63           O
ANISOU 1091  O   LYS B  38     7515   5969   8414   -232   -276   1105       O
ATOM   1092  N   GLN B  39     -52.295 -16.742  -6.553  1.00 56.87           N
ANISOU 1092  N   GLN B  39     7349   5862   8396   -349   -373    959       N
ATOM   1093  CA  GLN B  39     -52.532 -15.621  -5.613  1.00 56.84           C
ANISOU 1093  CA  GLN B  39     7391   5973   8233   -275   -348   1014       C
ATOM   1094  CB  GLN B  39     -51.808 -14.350  -6.063  1.00 52.53           C
ANISOU 1094  CB  GLN B  39     6919   5525   7514   -277   -461    902       C
ATOM   1095  CG  GLN B  39     -51.762 -13.268  -4.987  1.00 50.31           C
ANISOU 1095  CG  GLN B  39     6691   5356   7067   -184   -451    941       C
ATOM   1096  CD  GLN B  39     -50.754 -12.227  -5.387  1.00 48.92           C
ANISOU 1096  CD  GLN B  39     6577   5246   6764   -186   -557    834       C
ATOM   1097  OE1 GLN B  39     -50.422 -12.113  -6.567  1.00 48.47           O
ANISOU 1097  OE1 GLN B  39     6516   5161   6740   -260   -625    744       O
ATOM   1098  NE2 GLN B  39     -50.219 -11.511  -4.407  1.00 47.07           N
ANISOU 1098  NE2 GLN B  39     6393   5097   6394    -93   -570    845       N
ATOM   1099  C   GLN B  39     -54.041 -15.422  -5.520  1.00 56.29           C
ANISOU 1099  C   GLN B  39     7244   5877   8266   -297   -299   1054       C
ATOM   1100  O   GLN B  39     -54.660 -15.036  -6.521  1.00 52.23           O
ANISOU 1100  O   GLN B  39     6691   5345   7807   -372   -371    948       O
ATOM   1101  N   ARG B  40     -54.613 -15.748  -4.372  1.00 61.36           N
ANISOU 1101  N   ARG B  40     7858   6517   8938   -222   -172   1208       N
ATOM   1102  CA  ARG B  40     -56.032 -15.408  -4.146  1.00 67.35           C
ANISOU 1102  CA  ARG B  40     8545   7270   9775   -227   -116   1261       C
ATOM   1103  CB  ARG B  40     -56.614 -16.177  -2.950  1.00 72.37           C
ANISOU 1103  CB  ARG B  40     9125   7868  10502   -140     57   1465       C
ATOM   1104  CG  ARG B  40     -57.452 -17.393  -3.329  1.00 75.93           C
ANISOU 1104  CG  ARG B  40     9439   8147  11265   -219    134   1518       C
ATOM   1105  CD  ARG B  40     -57.575 -18.401  -2.201  1.00 84.00           C
ANISOU 1105  CD  ARG B  40    10414   9110  12390   -125    319   1739       C
ATOM   1106  NE  ARG B  40     -56.372 -18.392  -1.359  1.00 89.89           N
ANISOU 1106  NE  ARG B  40    11276   9958  12920      0    344   1804       N
ATOM   1107  CZ  ARG B  40     -56.180 -17.597  -0.294  1.00 91.91           C
ANISOU 1107  CZ  ARG B  40    11616  10372  12935    148    378   1878       C
ATOM   1108  NH1 ARG B  40     -57.120 -16.747   0.096  1.00 93.80           N
ANISOU 1108  NH1 ARG B  40    11841  10684  13114    191    402   1910       N
ATOM   1109  NH2 ARG B  40     -55.043 -17.651   0.378  1.00 91.38           N
ANISOU 1109  NH2 ARG B  40    11643  10391  12686    263    379   1907       N
ATOM   1110  C   ARG B  40     -56.067 -13.883  -4.058  1.00 66.86           C
ANISOU 1110  C   ARG B  40     8554   7342   9508   -193   -191   1192       C
ATOM   1111  O   ARG B  40     -55.039 -13.257  -3.717  1.00 60.40           O
ANISOU 1111  O   ARG B  40     7830   6615   8506   -134   -244   1157       O
ATOM   1112  N   PRO B  41     -57.218 -13.259  -4.449  1.00 66.88           N
ANISOU 1112  N   PRO B  41     8505   7349   9556   -236   -209   1156       N
ATOM   1113  CA  PRO B  41     -57.380 -11.809  -4.365  1.00 65.34           C
ANISOU 1113  CA  PRO B  41     8369   7268   9189   -204   -272   1098       C
ATOM   1114  CB  PRO B  41     -58.866 -11.563  -4.677  1.00 67.80           C
ANISOU 1114  CB  PRO B  41     8594   7555   9612   -248   -250   1101       C
ATOM   1115  CG  PRO B  41     -59.300 -12.789  -5.467  1.00 69.13           C
ANISOU 1115  CG  PRO B  41     8655   7583  10026   -342   -236   1082       C
ATOM   1116  CD  PRO B  41     -58.441 -13.922  -4.941  1.00 67.14           C
ANISOU 1116  CD  PRO B  41     8414   7273   9825   -311   -168   1169       C
ATOM   1117  C   PRO B  41     -57.001 -11.370  -2.940  1.00 63.89           C
ANISOU 1117  C   PRO B  41     8253   7188   8832    -60   -215   1196       C
ATOM   1118  O   PRO B  41     -57.478 -11.976  -1.967  1.00 61.72           O
ANISOU 1118  O   PRO B  41     7945   6909   8596     22    -89   1347       O
ATOM   1119  N   GLY B  42     -56.099 -10.392  -2.847  1.00 62.38           N
ANISOU 1119  N   GLY B  42     8150   7084   8466    -21   -307   1109       N
ATOM   1120  CA  GLY B  42     -55.653  -9.775  -1.581  1.00 63.21           C
ANISOU 1120  CA  GLY B  42     8323   7302   8390    129   -297   1149       C
ATOM   1121  C   GLY B  42     -54.750 -10.675  -0.754  1.00 63.89           C
ANISOU 1121  C   GLY B  42     8439   7399   8436    224   -239   1232       C
ATOM   1122  O   GLY B  42     -54.476 -10.288   0.378  1.00 67.19           O
ANISOU 1122  O   GLY B  42     8907   7921   8702    376   -224   1272       O
ATOM   1123  N   GLN B  43     -54.266 -11.804  -1.293  1.00 64.77           N
ANISOU 1123  N   GLN B  43     8526   7416   8670    151   -218   1248       N
ATOM   1124  CA  GLN B  43     -53.543 -12.857  -0.511  1.00 67.24           C
ANISOU 1124  CA  GLN B  43     8854   7722   8971    243   -137   1354       C
ATOM   1125  CB  GLN B  43     -54.201 -14.214  -0.760  1.00 69.00           C
ANISOU 1125  CB  GLN B  43     8989   7813   9415    183    -20   1468       C
ATOM   1126  CG  GLN B  43     -55.675 -14.167  -0.425  1.00 71.08           C
ANISOU 1126  CG  GLN B  43     9177   8060   9772    197     81   1573       C
ATOM   1127  CD  GLN B  43     -55.854 -13.805   1.026  1.00 72.91           C
ANISOU 1127  CD  GLN B  43     9447   8416   9838    391    172   1704       C
ATOM   1128  OE1 GLN B  43     -55.465 -14.558   1.907  1.00 75.58           O
ANISOU 1128  OE1 GLN B  43     9797   8771  10147    515    276   1839       O
ATOM   1129  NE2 GLN B  43     -56.417 -12.634   1.284  1.00 76.11           N
ANISOU 1129  NE2 GLN B  43     9876   8918  10124    435    130   1663       N
ATOM   1130  C   GLN B  43     -52.046 -12.888  -0.853  1.00 64.92           C
ANISOU 1130  C   GLN B  43     8621   7439   8608    227   -236   1252       C
ATOM   1131  O   GLN B  43     -51.528 -11.862  -1.378  1.00 65.06           O
ANISOU 1131  O   GLN B  43     8675   7494   8549    185   -359   1113       O
ATOM   1132  N   GLY B  44     -51.379 -13.993  -0.488  1.00 65.06           N
ANISOU 1132  N   GLY B  44     8644   7424   8652    273   -173   1330       N
ATOM   1133  CA  GLY B  44     -49.960 -14.270  -0.782  1.00 62.84           C
ANISOU 1133  CA  GLY B  44     8408   7140   8326    262   -246   1255       C
ATOM   1134  C   GLY B  44     -49.800 -15.123  -2.030  1.00 58.29           C
ANISOU 1134  C   GLY B  44     7792   6436   7920    114   -264   1211       C
ATOM   1135  O   GLY B  44     -50.793 -15.425  -2.685  1.00 53.63           O
ANISOU 1135  O   GLY B  44     7135   5761   7482     21   -237   1218       O
ATOM   1136  N   LEU B  45     -48.564 -15.502  -2.337  1.00 58.61           N
ANISOU 1136  N   LEU B  45     7868   6468   7934    103   -317   1158       N
ATOM   1137  CA  LEU B  45     -48.216 -16.388  -3.474  1.00 58.46           C
ANISOU 1137  CA  LEU B  45     7820   6338   8054    -10   -341   1110       C
ATOM   1138  CB  LEU B  45     -46.848 -15.956  -4.019  1.00 61.14           C
ANISOU 1138  CB  LEU B  45     8213   6718   8301    -28   -452    995       C
ATOM   1139  CG  LEU B  45     -46.711 -14.482  -4.434  1.00 60.93           C
ANISOU 1139  CG  LEU B  45     8208   6761   8183    -55   -555    882       C
ATOM   1140  CD1 LEU B  45     -45.249 -14.048  -4.483  1.00 61.81           C
ANISOU 1140  CD1 LEU B  45     8363   6920   8202    -30   -637    808       C
ATOM   1141  CD2 LEU B  45     -47.381 -14.232  -5.784  1.00 60.45           C
ANISOU 1141  CD2 LEU B  45     8108   6644   8215   -173   -599    807       C
ATOM   1142  C   LEU B  45     -48.196 -17.827  -2.951  1.00 57.95           C
ANISOU 1142  C   LEU B  45     7728   6197   8092     33   -223   1241       C
ATOM   1143  O   LEU B  45     -47.700 -18.020  -1.835  1.00 59.90           O
ANISOU 1143  O   LEU B  45     8015   6510   8235    164   -164   1333       O
ATOM   1144  N   GLU B  46     -48.717 -18.785  -3.720  1.00 57.17           N
ANISOU 1144  N   GLU B  46     7561   5964   8197    -61   -194   1245       N
ATOM   1145  CA  GLU B  46     -48.766 -20.226  -3.354  1.00 58.42           C
ANISOU 1145  CA  GLU B  46     7673   6013   8509    -37    -77   1369       C
ATOM   1146  CB  GLU B  46     -50.205 -20.707  -3.102  1.00 62.21           C
ANISOU 1146  CB  GLU B  46     8053   6396   9187    -55     38   1479       C
ATOM   1147  CG  GLU B  46     -50.977 -19.871  -2.071  1.00 63.17           C
ANISOU 1147  CG  GLU B  46     8182   6620   9199     40    108   1579       C
ATOM   1148  CD  GLU B  46     -52.361 -20.390  -1.683  1.00 67.80           C
ANISOU 1148  CD  GLU B  46     8661   7113   9986     40    249   1722       C
ATOM   1149  OE1 GLU B  46     -52.460 -21.588  -1.290  1.00 68.76           O
ANISOU 1149  OE1 GLU B  46     8725   7125  10277     70    379   1863       O
ATOM   1150  OE2 GLU B  46     -53.350 -19.599  -1.775  1.00 66.44           O
ANISOU 1150  OE2 GLU B  46     8456   6972   9816     13    234   1699       O
ATOM   1151  C   GLU B  46     -48.116 -21.035  -4.473  1.00 57.24           C
ANISOU 1151  C   GLU B  46     7512   5766   8472   -128   -145   1270       C
ATOM   1152  O   GLU B  46     -48.613 -20.988  -5.626  1.00 53.25           O
ANISOU 1152  O   GLU B  46     6959   5197   8078   -235   -222   1152       O
ATOM   1153  N   TRP B  47     -47.052 -21.766  -4.119  1.00 59.23           N
ANISOU 1153  N   TRP B  47     7804   6014   8686    -70   -117   1315       N
ATOM   1154  CA  TRP B  47     -46.319 -22.671  -5.038  1.00 58.05           C
ANISOU 1154  CA  TRP B  47     7649   5775   8633   -131   -169   1238       C
ATOM   1155  CB  TRP B  47     -44.945 -23.091  -4.500  1.00 58.36           C
ANISOU 1155  CB  TRP B  47     7760   5864   8551    -44   -156   1280       C
ATOM   1156  CG  TRP B  47     -44.128 -23.785  -5.551  1.00 58.86           C
ANISOU 1156  CG  TRP B  47     7827   5859   8677   -107   -230   1178       C
ATOM   1157  CD1 TRP B  47     -43.593 -23.230  -6.680  1.00 57.65           C
ANISOU 1157  CD1 TRP B  47     7698   5743   8462   -170   -360   1023       C
ATOM   1158  NE1 TRP B  47     -42.933 -24.173  -7.418  1.00 57.65           N
ANISOU 1158  NE1 TRP B  47     7695   5668   8541   -196   -392    971       N
ATOM   1159  CE2 TRP B  47     -43.030 -25.377  -6.780  1.00 59.27           C
ANISOU 1159  CE2 TRP B  47     7870   5772   8876   -160   -285   1087       C
ATOM   1160  CD2 TRP B  47     -43.780 -25.177  -5.602  1.00 59.45           C
ANISOU 1160  CD2 TRP B  47     7877   5816   8896   -101   -172   1229       C
ATOM   1161  CE3 TRP B  47     -44.032 -26.269  -4.775  1.00 63.48           C
ANISOU 1161  CE3 TRP B  47     8350   6233   9538    -43    -30   1389       C
ATOM   1162  CZ3 TRP B  47     -43.529 -27.503  -5.137  1.00 65.88           C
ANISOU 1162  CZ3 TRP B  47     8634   6417   9980    -56    -11   1392       C
ATOM   1163  CH2 TRP B  47     -42.791 -27.671  -6.310  1.00 61.41           C
ANISOU 1163  CH2 TRP B  47     8088   5835   9411   -119   -138   1232       C
ATOM   1164  CZ2 TRP B  47     -42.534 -26.622  -7.149  1.00 58.92           C
ANISOU 1164  CZ2 TRP B  47     7809   5619   8957   -166   -272   1082       C
ATOM   1165  C   TRP B  47     -47.196 -23.886  -5.331  1.00 56.81           C
ANISOU 1165  C   TRP B  47     7388   5439   8757   -188    -95   1285       C
ATOM   1166  O   TRP B  47     -47.618 -24.565  -4.376  1.00 56.11           O
ANISOU 1166  O   TRP B  47     7261   5294   8764   -125     49   1453       O
ATOM   1167  N   ILE B  48     -47.478 -24.126  -6.610  1.00 55.86           N
ANISOU 1167  N   ILE B  48     7219   5235   8772   -292   -190   1140       N
ATOM   1168  CA  ILE B  48     -48.367 -25.229  -7.059  1.00 56.52           C
ANISOU 1168  CA  ILE B  48     7183   5133   9159   -358   -155   1136       C
ATOM   1169  CB  ILE B  48     -49.221 -24.805  -8.264  1.00 56.97           C
ANISOU 1169  CB  ILE B  48     7178   5162   9306   -451   -273    964       C
ATOM   1170  CG1 ILE B  48     -50.289 -23.787  -7.837  1.00 57.79           C
ANISOU 1170  CG1 ILE B  48     7260   5333   9365   -453   -244   1006       C
ATOM   1171  CG2 ILE B  48     -49.827 -26.019  -8.972  1.00 58.82           C
ANISOU 1171  CG2 ILE B  48     7291   5203   9856   -516   -288    894       C
ATOM   1172  CD1 ILE B  48     -50.965 -23.077  -8.991  1.00 57.83           C
ANISOU 1172  CD1 ILE B  48     7233   5363   9379   -521   -373    833       C
ATOM   1173  C   ILE B  48     -47.463 -26.405  -7.408  1.00 60.01           C
ANISOU 1173  C   ILE B  48     7629   5482   9690   -356   -163   1114       C
ATOM   1174  O   ILE B  48     -47.603 -27.506  -6.785  1.00 59.48           O
ANISOU 1174  O   ILE B  48     7507   5288   9804   -330    -39   1246       O
ATOM   1175  N   GLY B  49     -46.583 -26.169  -8.378  1.00 57.11           N
ANISOU 1175  N   GLY B  49     7321   5173   9204   -376   -296    961       N
ATOM   1176  CA  GLY B  49     -45.946 -27.266  -9.112  1.00 57.20           C
ANISOU 1176  CA  GLY B  49     7319   5082   9333   -393   -342    882       C
ATOM   1177  C   GLY B  49     -44.829 -26.746  -9.961  1.00 55.91           C
ANISOU 1177  C   GLY B  49     7243   5034   8966   -383   -467    753       C
ATOM   1178  O   GLY B  49     -44.626 -25.524  -9.928  1.00 53.98           O
ANISOU 1178  O   GLY B  49     7059   4934   8517   -370   -507    735       O
ATOM   1179  N   TYR B  50     -44.117 -27.664 -10.617  1.00 56.05           N
ANISOU 1179  N   TYR B  50     7263   4985   9048   -380   -515    681       N
ATOM   1180  CA  TYR B  50     -43.020 -27.419 -11.591  1.00 57.45           C
ANISOU 1180  CA  TYR B  50     7509   5250   9067   -361   -629    556       C
ATOM   1181  CB  TYR B  50     -41.658 -27.212 -10.894  1.00 57.22           C
ANISOU 1181  CB  TYR B  50     7576   5325   8838   -297   -591    647       C
ATOM   1182  CG  TYR B  50     -40.657 -28.355 -10.937  1.00 60.51           C
ANISOU 1182  CG  TYR B  50     8015   5682   9295   -260   -577    659       C
ATOM   1183  CD1 TYR B  50     -39.932 -28.658 -12.086  1.00 59.65           C
ANISOU 1183  CD1 TYR B  50     7926   5581   9159   -253   -678    529       C
ATOM   1184  CE1 TYR B  50     -38.995 -29.681 -12.100  1.00 57.53           C
ANISOU 1184  CE1 TYR B  50     7681   5262   8918   -214   -665    542       C
ATOM   1185  CZ  TYR B  50     -38.740 -30.404 -10.950  1.00 58.09           C
ANISOU 1185  CZ  TYR B  50     7758   5275   9040   -179   -548    691       C
ATOM   1186  OH  TYR B  50     -37.832 -31.429 -10.937  1.00 60.92           O
ANISOU 1186  OH  TYR B  50     8138   5579   9428   -136   -530    710       O
ATOM   1187  CE2 TYR B  50     -39.442 -30.119  -9.799  1.00 57.51           C
ANISOU 1187  CE2 TYR B  50     7665   5199   8987   -173   -441    830       C
ATOM   1188  CD2 TYR B  50     -40.392 -29.115  -9.803  1.00 59.44           C
ANISOU 1188  CD2 TYR B  50     7884   5492   9206   -213   -457    811       C
ATOM   1189  C   TYR B  50     -43.039 -28.575 -12.593  1.00 57.45           C
ANISOU 1189  C   TYR B  50     7455   5121   9253   -376   -698    430       C
ATOM   1190  O   TYR B  50     -43.433 -29.708 -12.213  1.00 58.62           O
ANISOU 1190  O   TYR B  50     7533   5109   9632   -391   -632    481       O
ATOM   1191  N   ILE B  51     -42.670 -28.280 -13.836  1.00 56.59           N
ANISOU 1191  N   ILE B  51     7369   5078   9054   -363   -825    272       N
ATOM   1192  CA  ILE B  51     -42.472 -29.294 -14.906  1.00 58.67           C
ANISOU 1192  CA  ILE B  51     7599   5254   9441   -347   -918    123       C
ATOM   1193  CB  ILE B  51     -43.501 -29.230 -16.046  1.00 61.67           C
ANISOU 1193  CB  ILE B  51     7901   5601   9930   -361  -1037    -63       C
ATOM   1194  CG1 ILE B  51     -43.095 -30.162 -17.197  1.00 63.49           C
ANISOU 1194  CG1 ILE B  51     8113   5778  10233   -311  -1154   -238       C
ATOM   1195  CG2 ILE B  51     -43.731 -27.800 -16.524  1.00 59.28           C
ANISOU 1195  CG2 ILE B  51     7638   5463   9422   -349  -1088   -102       C
ATOM   1196  CD1 ILE B  51     -44.249 -30.626 -18.070  1.00 63.03           C
ANISOU 1196  CD1 ILE B  51     7939   5614  10394   -321  -1265   -429       C
ATOM   1197  C   ILE B  51     -41.088 -29.048 -15.446  1.00 60.34           C
ANISOU 1197  C   ILE B  51     7904   5589   9432   -283   -968     91       C
ATOM   1198  O   ILE B  51     -40.671 -27.866 -15.487  1.00 61.30           O
ANISOU 1198  O   ILE B  51     8088   5862   9340   -266   -976    117       O
ATOM   1199  N   ASN B  52     -40.400 -30.136 -15.766  1.00 62.69           N
ANISOU 1199  N   ASN B  52     8205   5814   9798   -249   -990     49       N
ATOM   1200  CA  ASN B  52     -39.071 -30.087 -16.413  1.00 61.42           C
ANISOU 1200  CA  ASN B  52     8124   5759   9455   -179  -1042      8       C
ATOM   1201  CB  ASN B  52     -38.050 -30.914 -15.630  1.00 59.09           C
ANISOU 1201  CB  ASN B  52     7868   5420   9163   -156   -963    119       C
ATOM   1202  CG  ASN B  52     -36.711 -31.019 -16.326  1.00 59.32           C
ANISOU 1202  CG  ASN B  52     7965   5539   9036    -83  -1017     72       C
ATOM   1203  OD1 ASN B  52     -36.584 -30.630 -17.489  1.00 58.52           O
ANISOU 1203  OD1 ASN B  52     7873   5518   8843    -40  -1113    -50       O
ATOM   1204  ND2 ASN B  52     -35.728 -31.587 -15.637  1.00 56.06           N
ANISOU 1204  ND2 ASN B  52     7594   5115   8593    -57   -951    171       N
ATOM   1205  C   ASN B  52     -39.360 -30.452 -17.858  1.00 60.32           C
ANISOU 1205  C   ASN B  52     7948   5604   9366   -135  -1178   -195       C
ATOM   1206  O   ASN B  52     -39.691 -31.602 -18.143  1.00 63.02           O
ANISOU 1206  O   ASN B  52     8229   5802   9914   -135  -1217   -284       O
ATOM   1207  N   PRO B  53     -39.372 -29.456 -18.770  1.00 59.03           N
ANISOU 1207  N   PRO B  53     7812   5583   9034    -91  -1252   -274       N
ATOM   1208  CA  PRO B  53     -39.785 -29.679 -20.160  1.00 60.68           C
ANISOU 1208  CA  PRO B  53     7985   5805   9266    -21  -1387   -475       C
ATOM   1209  CB  PRO B  53     -39.789 -28.295 -20.819  1.00 60.69           C
ANISOU 1209  CB  PRO B  53     8027   5985   9046     28  -1416   -486       C
ATOM   1210  CG  PRO B  53     -39.690 -27.320 -19.659  1.00 58.31           C
ANISOU 1210  CG  PRO B  53     7759   5729   8666    -50  -1301   -303       C
ATOM   1211  CD  PRO B  53     -39.023 -28.056 -18.512  1.00 57.41           C
ANISOU 1211  CD  PRO B  53     7664   5530   8617    -93  -1209   -177       C
ATOM   1212  C   PRO B  53     -38.859 -30.614 -20.946  1.00 60.49           C
ANISOU 1212  C   PRO B  53     7986   5774   9222     73  -1455   -571       C
ATOM   1213  O   PRO B  53     -39.362 -31.305 -21.748  1.00 64.73           O
ANISOU 1213  O   PRO B  53     8468   6246   9881    117  -1560   -743       O
ATOM   1214  N   SER B  54     -37.557 -30.656 -20.676  1.00 61.76           N
ANISOU 1214  N   SER B  54     8223   5997   9248    104  -1399   -470       N
ATOM   1215  CA  SER B  54     -36.620 -31.626 -21.318  1.00 64.86           C
ANISOU 1215  CA  SER B  54     8640   6376   9626    195  -1453   -546       C
ATOM   1216  CB  SER B  54     -35.230 -31.458 -20.792  1.00 63.13           C
ANISOU 1216  CB  SER B  54     8500   6234   9251    210  -1369   -399       C
ATOM   1217  OG  SER B  54     -35.265 -31.484 -19.378  1.00 62.73           O
ANISOU 1217  OG  SER B  54     8449   6114   9272    114  -1255   -241       O
ATOM   1218  C   SER B  54     -37.090 -33.081 -21.113  1.00 66.59           C
ANISOU 1218  C   SER B  54     8790   6389  10122    163  -1478   -624       C
ATOM   1219  O   SER B  54     -37.029 -33.880 -22.083  1.00 68.50           O
ANISOU 1219  O   SER B  54     9010   6594  10424    248  -1590   -798       O
ATOM   1220  N   THR B  55     -37.500 -33.424 -19.886  1.00 65.71           N
ANISOU 1220  N   THR B  55     8643   6146  10176     60  -1372   -496       N
ATOM   1221  CA  THR B  55     -37.815 -34.808 -19.450  1.00 65.54           C
ANISOU 1221  CA  THR B  55     8552   5909  10441     22  -1350   -510       C
ATOM   1222  CB  THR B  55     -37.161 -35.148 -18.102  1.00 64.50           C
ANISOU 1222  CB  THR B  55     8459   5731  10319    -18  -1196   -293       C
ATOM   1223  OG1 THR B  55     -37.972 -34.590 -17.071  1.00 62.68           O
ANISOU 1223  OG1 THR B  55     8197   5476  10142    -99  -1093   -156       O
ATOM   1224  CG2 THR B  55     -35.731 -34.671 -17.980  1.00 63.16           C
ANISOU 1224  CG2 THR B  55     8399   5724   9874     40  -1163   -201       C
ATOM   1225  C   THR B  55     -39.328 -35.029 -19.307  1.00 64.42           C
ANISOU 1225  C   THR B  55     8290   5615  10572    -55  -1365   -570       C
ATOM   1226  O   THR B  55     -39.710 -36.192 -19.224  1.00 68.37           O
ANISOU 1226  O   THR B  55     8706   5918  11352    -78  -1372   -624       O
ATOM   1227  N   GLY B  56     -40.131 -33.975 -19.152  1.00 61.33           N
ANISOU 1227  N   GLY B  56     7883   5297  10121   -101  -1351   -541       N
ATOM   1228  CA  GLY B  56     -41.599 -34.055 -19.013  1.00 62.78           C
ANISOU 1228  CA  GLY B  56     7949   5353  10553   -174  -1361   -591       C
ATOM   1229  C   GLY B  56     -42.055 -34.264 -17.564  1.00 64.59           C
ANISOU 1229  C   GLY B  56     8137   5461  10943   -266  -1192   -380       C
ATOM   1230  O   GLY B  56     -43.325 -34.553 -17.321  1.00 69.59           O
ANISOU 1230  O   GLY B  56     8647   5944  11852   -334  -1175   -397       O
ATOM   1231  N   TYR B  57     -41.056 -34.362 -16.645  1.00 65.89           N
ANISOU 1231  N   TYR B  57     8384   5662  10989   -254  -1071   -194       N
ATOM   1232  CA  TYR B  57     -41.212 -34.775 -15.216  1.00 65.83           C
ANISOU 1232  CA  TYR B  57     8354   5550  11108   -296   -896     27       C
ATOM   1233  CB  TYR B  57     -39.870 -35.166 -14.556  1.00 65.84           C
ANISOU 1233  CB  TYR B  57     8450   5593  10972   -242   -811    165       C
ATOM   1234  CG  TYR B  57     -39.935 -35.344 -13.054  1.00 66.72           C
ANISOU 1234  CG  TYR B  57     8562   5659  11129   -249   -628    407       C
ATOM   1235  CD1 TYR B  57     -40.475 -36.493 -12.478  1.00 68.24           C
ANISOU 1235  CD1 TYR B  57     8661   5638  11629   -268   -525    496       C
ATOM   1236  CE1 TYR B  57     -40.576 -36.634 -11.098  1.00 68.21           C
ANISOU 1236  CE1 TYR B  57     8658   5606  11653   -246   -342    736       C
ATOM   1237  CZ  TYR B  57     -40.124 -35.620 -10.266  1.00 66.58           C
ANISOU 1237  CZ  TYR B  57     8548   5593  11155   -202   -280    866       C
ATOM   1238  OH  TYR B  57     -40.228 -35.728  -8.910  1.00 67.82           O
ANISOU 1238  OH  TYR B  57     8710   5746  11312   -151   -108   1094       O
ATOM   1239  CE2 TYR B  57     -39.587 -34.469 -10.817  1.00 65.34           C
ANISOU 1239  CE2 TYR B  57     8477   5635  10714   -197   -395    761       C
ATOM   1240  CD2 TYR B  57     -39.494 -34.342 -12.196  1.00 65.02           C
ANISOU 1240  CD2 TYR B  57     8433   5613  10657   -222   -556    547       C
ATOM   1241  C   TYR B  57     -41.874 -33.608 -14.489  1.00 64.31           C
ANISOU 1241  C   TYR B  57     8171   5454  10808   -335   -823    145       C
ATOM   1242  O   TYR B  57     -41.469 -32.450 -14.766  1.00 61.78           O
ANISOU 1242  O   TYR B  57     7933   5325  10216   -313   -870    125       O
ATOM   1243  N   THR B  58     -42.825 -33.900 -13.597  1.00 64.12           N
ANISOU 1243  N   THR B  58     8062   5304  10996   -383   -708    269       N
ATOM   1244  CA  THR B  58     -43.686 -32.901 -12.914  1.00 63.67           C
ANISOU 1244  CA  THR B  58     7992   5314  10885   -417   -638    371       C
ATOM   1245  CB  THR B  58     -45.107 -32.986 -13.468  1.00 67.08           C
ANISOU 1245  CB  THR B  58     8290   5628  11568   -481   -697    252       C
ATOM   1246  OG1 THR B  58     -45.845 -34.068 -12.872  1.00 65.19           O
ANISOU 1246  OG1 THR B  58     7924   5162  11683   -518   -591    342       O
ATOM   1247  CG2 THR B  58     -45.071 -33.132 -14.977  1.00 69.13           C
ANISOU 1247  CG2 THR B  58     8530   5892  11843   -468   -890    -12       C
ATOM   1248  C   THR B  58     -43.637 -33.141 -11.411  1.00 65.20           C
ANISOU 1248  C   THR B  58     8195   5475  11103   -395   -448    624       C
ATOM   1249  O   THR B  58     -43.418 -34.264 -11.015  1.00 69.67           O
ANISOU 1249  O   THR B  58     8724   5898  11848   -379   -366    704       O
ATOM   1250  N   GLU B  59     -43.840 -32.120 -10.595  1.00 65.68           N
ANISOU 1250  N   GLU B  59     8302   5666  10989   -381   -377    745       N
ATOM   1251  CA  GLU B  59     -43.756 -32.267  -9.118  1.00 65.44           C
ANISOU 1251  CA  GLU B  59     8290   5639  10934   -324   -197    988       C
ATOM   1252  CB  GLU B  59     -42.281 -32.287  -8.707  1.00 63.17           C
ANISOU 1252  CB  GLU B  59     8123   5469  10409   -241   -183   1046       C
ATOM   1253  CG  GLU B  59     -42.086 -32.061  -7.222  1.00 64.09           C
ANISOU 1253  CG  GLU B  59     8287   5666  10398   -149    -31   1265       C
ATOM   1254  CD  GLU B  59     -40.913 -32.772  -6.572  1.00 66.58           C
ANISOU 1254  CD  GLU B  59     8669   6000  10631    -53     41   1374       C
ATOM   1255  OE1 GLU B  59     -40.141 -33.496  -7.285  1.00 64.45           O
ANISOU 1255  OE1 GLU B  59     8413   5673  10403    -64    -24   1282       O
ATOM   1256  OE2 GLU B  59     -40.792 -32.617  -5.333  1.00 69.33           O
ANISOU 1256  OE2 GLU B  59     9052   6423  10868     48    165   1551       O
ATOM   1257  C   GLU B  59     -44.582 -31.152  -8.455  1.00 63.15           C
ANISOU 1257  C   GLU B  59     8000   5450  10544   -325   -146   1070       C
ATOM   1258  O   GLU B  59     -44.358 -29.983  -8.824  1.00 60.28           O
ANISOU 1258  O   GLU B  59     7705   5248   9950   -330   -242    981       O
ATOM   1259  N   TYR B  60     -45.457 -31.515  -7.503  1.00 62.03           N
ANISOU 1259  N   TYR B  60     7781   5214  10572   -310      9   1245       N
ATOM   1260  CA  TYR B  60     -46.603 -30.702  -7.011  1.00 64.49           C
ANISOU 1260  CA  TYR B  60     8049   5565  10890   -324     63   1313       C
ATOM   1261  CB  TYR B  60     -47.938 -31.423  -7.253  1.00 66.95           C
ANISOU 1261  CB  TYR B  60     8195   5665  11579   -400    109   1315       C
ATOM   1262  CG  TYR B  60     -48.229 -31.638  -8.716  1.00 67.81           C
ANISOU 1262  CG  TYR B  60     8239   5688  11839   -494    -68   1061       C
ATOM   1263  CD1 TYR B  60     -48.746 -30.607  -9.485  1.00 66.59           C
ANISOU 1263  CD1 TYR B  60     8090   5634  11578   -540   -201    902       C
ATOM   1264  CE1 TYR B  60     -48.965 -30.765 -10.844  1.00 67.03           C
ANISOU 1264  CE1 TYR B  60     8095   5640  11734   -595   -371    662       C
ATOM   1265  CZ  TYR B  60     -48.655 -31.963 -11.462  1.00 67.59           C
ANISOU 1265  CZ  TYR B  60     8110   5555  12018   -607   -423    562       C
ATOM   1266  OH  TYR B  60     -48.874 -32.090 -12.801  1.00 66.21           O
ANISOU 1266  OH  TYR B  60     7888   5349  11921   -635   -603    310       O
ATOM   1267  CE2 TYR B  60     -48.136 -33.007 -10.712  1.00 68.77           C
ANISOU 1267  CE2 TYR B  60     8250   5587  12293   -577   -293    715       C
ATOM   1268  CD2 TYR B  60     -47.913 -32.831  -9.352  1.00 67.09           C
ANISOU 1268  CD2 TYR B  60     8091   5431  11969   -518   -113    969       C
ATOM   1269  C   TYR B  60     -46.521 -30.474  -5.509  1.00 65.19           C
ANISOU 1269  C   TYR B  60     8183   5740  10846   -211    232   1551       C
ATOM   1270  O   TYR B  60     -46.165 -31.420  -4.760  1.00 65.82           O
ANISOU 1270  O   TYR B  60     8256   5746  11009   -137    367   1714       O
ATOM   1271  N   ASN B  61     -46.928 -29.279  -5.082  1.00 64.89           N
ANISOU 1271  N   ASN B  61     8184   5850  10622   -186    228   1573       N
ATOM   1272  CA  ASN B  61     -47.409 -29.023  -3.697  1.00 67.64           C
ANISOU 1272  CA  ASN B  61     8533   6258  10908    -78    394   1793       C
ATOM   1273  CB  ASN B  61     -47.972 -27.600  -3.550  1.00 65.76           C
ANISOU 1273  CB  ASN B  61     8328   6173  10485    -78    342   1752       C
ATOM   1274  CG  ASN B  61     -48.143 -27.107  -2.118  1.00 65.73           C
ANISOU 1274  CG  ASN B  61     8366   6296  10312     71    475   1944       C
ATOM   1275  OD1 ASN B  61     -48.472 -27.853  -1.186  1.00 63.37           O
ANISOU 1275  OD1 ASN B  61     8022   5935  10121    164    655   2155       O
ATOM   1276  ND2 ASN B  61     -47.990 -25.807  -1.946  1.00 61.08           N
ANISOU 1276  ND2 ASN B  61     7856   5884   9466    103    391   1874       N
ATOM   1277  C   ASN B  61     -48.422 -30.132  -3.377  1.00 71.04           C
ANISOU 1277  C   ASN B  61     8820   6477  11694    -94    553   1944       C
ATOM   1278  O   ASN B  61     -49.195 -30.509  -4.293  1.00 71.20           O
ANISOU 1278  O   ASN B  61     8729   6341  11984   -217    493   1828       O
ATOM   1279  N   GLN B  62     -48.360 -30.677  -2.152  1.00 75.63           N
ANISOU 1279  N   GLN B  62     9400   7050  12286     38    747   2189       N
ATOM   1280  CA  GLN B  62     -49.216 -31.795  -1.641  1.00 80.45           C
ANISOU 1280  CA  GLN B  62     9870   7453  13243     54    946   2393       C
ATOM   1281  CB  GLN B  62     -48.803 -32.182  -0.211  1.00 85.70           C
ANISOU 1281  CB  GLN B  62    10584   8185  13795    251   1155   2672       C
ATOM   1282  CG  GLN B  62     -47.316 -32.525  -0.029  1.00 88.64           C
ANISOU 1282  CG  GLN B  62    11079   8644  13957    340   1122   2661       C
ATOM   1283  CD  GLN B  62     -46.392 -31.366   0.309  1.00 86.84           C
ANISOU 1283  CD  GLN B  62    11010   8687  13300    431   1010   2578       C
ATOM   1284  OE1 GLN B  62     -46.082 -30.507  -0.522  1.00 77.64           O
ANISOU 1284  OE1 GLN B  62     9897   7607  11996    334    816   2354       O
ATOM   1285  NE2 GLN B  62     -45.896 -31.362   1.540  1.00 92.24           N
ANISOU 1285  NE2 GLN B  62    11765   9505  13776    632   1132   2758       N
ATOM   1286  C   GLN B  62     -50.680 -31.335  -1.710  1.00 80.29           C
ANISOU 1286  C   GLN B  62     9734   7378  13393    -14    977   2407       C
ATOM   1287  O   GLN B  62     -51.546 -32.096  -2.190  1.00 79.00           O
ANISOU 1287  O   GLN B  62     9414   6992  13608   -115   1010   2398       O
ATOM   1288  N   ARG B  63     -50.895 -30.090  -1.275  1.00 80.18           N
ANISOU 1288  N   ARG B  63     9796   7564  13105     40    951   2409       N
ATOM   1289  CA  ARG B  63     -52.153 -29.303  -1.347  1.00 80.54           C
ANISOU 1289  CA  ARG B  63     9770   7624  13206    -12    946   2393       C
ATOM   1290  CB  ARG B  63     -51.857 -27.867  -0.894  1.00 81.22           C
ANISOU 1290  CB  ARG B  63     9994   7972  12896     71    876   2357       C
ATOM   1291  CG  ARG B  63     -51.455 -27.718   0.572  1.00 81.83           C
ANISOU 1291  CG  ARG B  63    10152   8197  12741    283   1028   2579       C
ATOM   1292  CD  ARG B  63     -51.529 -26.261   1.019  1.00 83.19           C
ANISOU 1292  CD  ARG B  63    10419   8596  12593    357    960   2533       C
ATOM   1293  NE  ARG B  63     -52.837 -25.663   0.709  1.00 84.37           N
ANISOU 1293  NE  ARG B  63    10484   8714  12859    273    950   2502       N
ATOM   1294  CZ  ARG B  63     -53.076 -24.606  -0.079  1.00 83.80           C
ANISOU 1294  CZ  ARG B  63    10437   8711  12694    168    780   2300       C
ATOM   1295  NH1 ARG B  63     -52.094 -23.933  -0.662  1.00 84.84           N
ANISOU 1295  NH1 ARG B  63    10676   8948  12610    133    604   2109       N
ATOM   1296  NH2 ARG B  63     -54.322 -24.201  -0.259  1.00 85.62           N
ANISOU 1296  NH2 ARG B  63    10578   8902  13049    108    797   2301       N
ATOM   1297  C   ARG B  63     -52.780 -29.320  -2.757  1.00 78.37           C
ANISOU 1297  C   ARG B  63     9400   7221  13158   -198    782   2154       C
ATOM   1298  O   ARG B  63     -54.022 -29.299  -2.821  1.00 82.16           O
ANISOU 1298  O   ARG B  63     9750   7604  13864   -254    830   2184       O
ATOM   1299  N   PHE B  64     -52.005 -29.359  -3.849  1.00 72.88           N
ANISOU 1299  N   PHE B  64     8755   6526  12408   -278    597   1927       N
ATOM   1300  CA  PHE B  64     -52.552 -29.270  -5.229  1.00 71.77           C
ANISOU 1300  CA  PHE B  64     8539   6303  12429   -422    422   1679       C
ATOM   1301  CB  PHE B  64     -51.922 -28.103  -6.000  1.00 73.33           C
ANISOU 1301  CB  PHE B  64     8865   6692  12306   -442    229   1475       C
ATOM   1302  CG  PHE B  64     -52.119 -26.713  -5.438  1.00 72.69           C
ANISOU 1302  CG  PHE B  64     8868   6811  11942   -390    231   1516       C
ATOM   1303  CD1 PHE B  64     -51.255 -26.198  -4.477  1.00 72.55           C
ANISOU 1303  CD1 PHE B  64     8977   6956  11634   -273    284   1628       C
ATOM   1304  CE1 PHE B  64     -51.426 -24.914  -3.972  1.00 69.36           C
ANISOU 1304  CE1 PHE B  64     8644   6727  10984   -219    271   1645       C
ATOM   1305  CZ  PHE B  64     -52.451 -24.124  -4.435  1.00 68.59           C
ANISOU 1305  CZ  PHE B  64     8497   6646  10918   -286    213   1562       C
ATOM   1306  CD2 PHE B  64     -53.130 -25.889  -5.916  1.00 71.27           C
ANISOU 1306  CD2 PHE B  64     8638   6660  11780   -451    162   1422       C
ATOM   1307  CE2 PHE B  64     -53.298 -24.607  -5.410  1.00 69.71           C
ANISOU 1307  CE2 PHE B  64     8519   6639  11331   -401    160   1454       C
ATOM   1308  C   PHE B  64     -52.299 -30.531  -6.063  1.00 70.46           C
ANISOU 1308  C   PHE B  64     8290   5934  12549   -492    367   1569       C
ATOM   1309  O   PHE B  64     -52.517 -30.395  -7.278  1.00 67.49           O
ANISOU 1309  O   PHE B  64     7878   5528  12236   -582    190   1331       O
ATOM   1310  N   ILE B  65     -51.891 -31.683  -5.493  1.00 74.70           N
ANISOU 1310  N   ILE B  65     8794   6338  13249   -446    503   1723       N
ATOM   1311  CA  ILE B  65     -51.393 -32.850  -6.308  1.00 76.70           C
ANISOU 1311  CA  ILE B  65     8997   6417  13730   -500    429   1598       C
ATOM   1312  CB  ILE B  65     -50.980 -34.098  -5.475  1.00 79.87           C
ANISOU 1312  CB  ILE B  65     9362   6670  14314   -431    617   1816       C
ATOM   1313  CG1 ILE B  65     -49.943 -33.760  -4.397  1.00 78.98           C
ANISOU 1313  CG1 ILE B  65     9411   6749  13847   -286    722   2000       C
ATOM   1314  CG2 ILE B  65     -50.442 -35.214  -6.376  1.00 79.83           C
ANISOU 1314  CG2 ILE B  65     9312   6492  14527   -487    520   1661       C
ATOM   1315  CD1 ILE B  65     -49.147 -34.950  -3.874  1.00 79.27           C
ANISOU 1315  CD1 ILE B  65     9455   6681  13980   -209    849   2150       C
ATOM   1316  C   ILE B  65     -52.387 -33.167  -7.464  1.00 76.44           C
ANISOU 1316  C   ILE B  65     8806   6213  14026   -625    297   1380       C
ATOM   1317  O   ILE B  65     -51.898 -33.365  -8.698  1.00 77.34           O
ANISOU 1317  O   ILE B  65     8937   6312  14134   -672     98   1121       O
ATOM   1318  N   ASP B  66     -53.706 -33.318  -7.185  1.00 77.52           N
ANISOU 1318  N   ASP B  66     8780   6213  14462   -669    389   1459       N
ATOM   1319  CA  ASP B  66     -54.708 -33.561  -8.271  1.00 80.81           C
ANISOU 1319  CA  ASP B  66     9032   6473  15198   -780    247   1231       C
ATOM   1320  CB  ASP B  66     -55.248 -34.994  -8.251  1.00 87.63           C
ANISOU 1320  CB  ASP B  66     9694   7021  16582   -829    333   1275       C
ATOM   1321  CG  ASP B  66     -55.760 -35.461  -6.902  1.00 89.39           C
ANISOU 1321  CG  ASP B  66     9828   7130  17006   -781    617   1619       C
ATOM   1322  OD1 ASP B  66     -56.153 -34.585  -6.083  1.00 91.65           O
ANISOU 1322  OD1 ASP B  66    10164   7569  17089   -726    730   1791       O
ATOM   1323  OD2 ASP B  66     -55.760 -36.681  -6.690  1.00 85.90           O
ANISOU 1323  OD2 ASP B  66     9268   6452  16920   -789    726   1713       O
ATOM   1324  C   ASP B  66     -55.838 -32.517  -8.251  1.00 79.69           C
ANISOU 1324  C   ASP B  66     8845   6419  15015   -811    231   1216       C
ATOM   1325  O   ASP B  66     -56.962 -32.846  -8.676  1.00 79.88           O
ANISOU 1325  O   ASP B  66     8687   6277  15387   -888    201   1130       O
ATOM   1326  N   LYS B  67     -55.529 -31.297  -7.804  1.00 75.92           N
ANISOU 1326  N   LYS B  67     8524   6191  14133   -752    240   1280       N
ATOM   1327  CA  LYS B  67     -56.264 -30.037  -8.116  1.00 74.91           C
ANISOU 1327  CA  LYS B  67     8413   6211  13839   -776    151   1185       C
ATOM   1328  CB  LYS B  67     -56.015 -29.035  -6.980  1.00 77.62           C
ANISOU 1328  CB  LYS B  67     8891   6762  13839   -682    272   1389       C
ATOM   1329  CG  LYS B  67     -56.960 -27.835  -6.899  1.00 80.48           C
ANISOU 1329  CG  LYS B  67     9248   7247  14084   -690    253   1378       C
ATOM   1330  CD  LYS B  67     -58.170 -28.089  -5.992  1.00 83.73           C
ANISOU 1330  CD  LYS B  67     9515   7550  14747   -679    445   1591       C
ATOM   1331  CE  LYS B  67     -59.408 -28.545  -6.730  1.00 85.01           C
ANISOU 1331  CE  LYS B  67     9472   7522  15308   -787    392   1470       C
ATOM   1332  NZ  LYS B  67     -59.974 -27.434  -7.524  1.00 82.36           N
ANISOU 1332  NZ  LYS B  67     9155   7313  14826   -831    225   1271       N
ATOM   1333  C   LYS B  67     -55.764 -29.479  -9.465  1.00 68.94           C
ANISOU 1333  C   LYS B  67     7739   5569  12885   -806    -95    890       C
ATOM   1334  O   LYS B  67     -56.486 -28.707 -10.104  1.00 67.62           O
ANISOU 1334  O   LYS B  67     7544   5468  12679   -842   -207    747       O
ATOM   1335  N   ALA B  68     -54.589 -29.932  -9.897  1.00 68.60           N
ANISOU 1335  N   ALA B  68     7786   5541  12739   -783   -167    810       N
ATOM   1336  CA  ALA B  68     -53.682 -29.312 -10.888  1.00 66.94           C
ANISOU 1336  CA  ALA B  68     7709   5494  12232   -766   -350    611       C
ATOM   1337  CB  ALA B  68     -52.688 -28.455 -10.141  1.00 67.04           C
ANISOU 1337  CB  ALA B  68     7899   5711  11862   -694   -289    746       C
ATOM   1338  C   ALA B  68     -52.944 -30.389 -11.698  1.00 67.99           C
ANISOU 1338  C   ALA B  68     7828   5515  12492   -770   -447    465       C
ATOM   1339  O   ALA B  68     -52.583 -31.447 -11.082  1.00 66.72           O
ANISOU 1339  O   ALA B  68     7632   5212  12507   -759   -329    597       O
ATOM   1340  N   THR B  69     -52.677 -30.119 -12.986  1.00 66.08           N
ANISOU 1340  N   THR B  69     7619   5346  12145   -767   -643    218       N
ATOM   1341  CA  THR B  69     -51.975 -31.041 -13.922  1.00 67.26           C
ANISOU 1341  CA  THR B  69     7762   5416  12378   -751   -766     42       C
ATOM   1342  CB  THR B  69     -52.976 -31.889 -14.705  1.00 71.26           C
ANISOU 1342  CB  THR B  69     8082   5721  13273   -799   -870   -152       C
ATOM   1343  OG1 THR B  69     -53.595 -32.690 -13.706  1.00 73.06           O
ANISOU 1343  OG1 THR B  69     8182   5744  13835   -848   -699     33       O
ATOM   1344  CG2 THR B  69     -52.367 -32.772 -15.776  1.00 72.77           C
ANISOU 1344  CG2 THR B  69     8260   5841  13549   -767  -1027   -375       C
ATOM   1345  C   THR B  69     -51.116 -30.254 -14.904  1.00 65.96           C
ANISOU 1345  C   THR B  69     7735   5458  11871   -694   -918   -114       C
ATOM   1346  O   THR B  69     -51.703 -29.683 -15.851  1.00 66.01           O
ANISOU 1346  O   THR B  69     7713   5531  11838   -688  -1055   -296       O
ATOM   1347  N   LEU B  70     -49.788 -30.284 -14.722  1.00 64.02           N
ANISOU 1347  N   LEU B  70     7621   5300  11403   -644   -892    -46       N
ATOM   1348  CA  LEU B  70     -48.815 -29.539 -15.570  1.00 64.18           C
ANISOU 1348  CA  LEU B  70     7773   5515  11097   -581  -1006   -155       C
ATOM   1349  CB  LEU B  70     -47.590 -29.116 -14.755  1.00 63.15           C
ANISOU 1349  CB  LEU B  70     7784   5508  10703   -545   -907     21       C
ATOM   1350  CG  LEU B  70     -47.864 -28.462 -13.404  1.00 61.95           C
ANISOU 1350  CG  LEU B  70     7657   5403  10477   -560   -756    238       C
ATOM   1351  CD1 LEU B  70     -46.556 -27.937 -12.826  1.00 62.07           C
ANISOU 1351  CD1 LEU B  70     7813   5564  10208   -506   -708    350       C
ATOM   1352  CD2 LEU B  70     -48.896 -27.343 -13.497  1.00 59.42           C
ANISOU 1352  CD2 LEU B  70     7312   5162  10102   -587   -780    212       C
ATOM   1353  C   LEU B  70     -48.364 -30.405 -16.742  1.00 65.99           C
ANISOU 1353  C   LEU B  70     7981   5688  11405   -539  -1150   -363       C
ATOM   1354  O   LEU B  70     -48.008 -31.566 -16.504  1.00 67.49           O
ANISOU 1354  O   LEU B  70     8133   5728  11783   -545  -1114   -340       O
ATOM   1355  N   THR B  71     -48.346 -29.832 -17.947  1.00 66.49           N
ANISOU 1355  N   THR B  71     8073   5876  11315   -482  -1301   -551       N
ATOM   1356  CA  THR B  71     -47.829 -30.474 -19.184  1.00 67.49           C
ANISOU 1356  CA  THR B  71     8201   6002  11442   -403  -1455   -764       C
ATOM   1357  CB  THR B  71     -48.957 -31.046 -20.050  1.00 68.23           C
ANISOU 1357  CB  THR B  71     8146   5975  11802   -400  -1598  -1001       C
ATOM   1358  OG1 THR B  71     -49.798 -29.968 -20.462  1.00 64.82           O
ANISOU 1358  OG1 THR B  71     7702   5664  11263   -389  -1654  -1064       O
ATOM   1359  CG2 THR B  71     -49.768 -32.105 -19.336  1.00 69.19           C
ANISOU 1359  CG2 THR B  71     8116   5840  12333   -494  -1530   -960       C
ATOM   1360  C   THR B  71     -47.024 -29.440 -19.967  1.00 68.25           C
ANISOU 1360  C   THR B  71     8425   6330  11175   -311  -1520   -806       C
ATOM   1361  O   THR B  71     -47.195 -28.211 -19.700  1.00 70.06           O
ANISOU 1361  O   THR B  71     8709   6696  11216   -322  -1473   -714       O
ATOM   1362  N   ALA B  72     -46.189 -29.910 -20.893  1.00 67.29           N
ANISOU 1362  N   ALA B  72     8346   6251  10970   -216  -1619   -934       N
ATOM   1363  CA  ALA B  72     -45.325 -29.050 -21.728  1.00 69.28           C
ANISOU 1363  CA  ALA B  72     8711   6718  10895   -107  -1670   -963       C
ATOM   1364  CB  ALA B  72     -43.941 -28.902 -21.124  1.00 68.52           C
ANISOU 1364  CB  ALA B  72     8728   6688  10618   -104  -1564   -786       C
ATOM   1365  C   ALA B  72     -45.248 -29.639 -23.131  1.00 70.11           C
ANISOU 1365  C   ALA B  72     8791   6844  11003     21  -1841  -1208       C
ATOM   1366  O   ALA B  72     -45.025 -30.843 -23.250  1.00 71.80           O
ANISOU 1366  O   ALA B  72     8961   6925  11396     31  -1886  -1295       O
ATOM   1367  N   ASP B  73     -45.427 -28.791 -24.141  1.00 71.43           N
ANISOU 1367  N   ASP B  73     8986   7179  10973    128  -1928  -1311       N
ATOM   1368  CA  ASP B  73     -45.128 -29.105 -25.561  1.00 74.97           C
ANISOU 1368  CA  ASP B  73     9445   7721  11320    304  -2084  -1524       C
ATOM   1369  CB  ASP B  73     -46.317 -28.731 -26.451  1.00 75.16           C
ANISOU 1369  CB  ASP B  73     9394   7798  11365    379  -2219  -1722       C
ATOM   1370  CG  ASP B  73     -46.079 -28.936 -27.936  1.00 76.25           C
ANISOU 1370  CG  ASP B  73     9547   8065  11362    596  -2384  -1947       C
ATOM   1371  OD1 ASP B  73     -45.121 -29.670 -28.296  1.00 75.79           O
ANISOU 1371  OD1 ASP B  73     9530   8006  11261    678  -2415  -1988       O
ATOM   1372  OD2 ASP B  73     -46.874 -28.362 -28.723  1.00 81.84           O
ANISOU 1372  OD2 ASP B  73    10222   8878  11996    695  -2482  -2083       O
ATOM   1373  C   ASP B  73     -43.823 -28.395 -25.945  1.00 74.07           C
ANISOU 1373  C   ASP B  73     9463   7799  10880    406  -2032  -1414       C
ATOM   1374  O   ASP B  73     -43.711 -27.163 -25.720  1.00 74.26           O
ANISOU 1374  O   ASP B  73     9546   7948  10721    391  -1946  -1268       O
ATOM   1375  N   LYS B  74     -42.899 -29.158 -26.523  1.00 76.56           N
ANISOU 1375  N   LYS B  74     9815   8130  11146    511  -2085  -1485       N
ATOM   1376  CA  LYS B  74     -41.527 -28.743 -26.907  1.00 77.00           C
ANISOU 1376  CA  LYS B  74     9981   8343  10931    616  -2034  -1381       C
ATOM   1377  CB  LYS B  74     -40.556 -29.801 -26.367  1.00 80.46           C
ANISOU 1377  CB  LYS B  74    10442   8671  11457    574  -1991  -1326       C
ATOM   1378  CG  LYS B  74     -39.193 -29.890 -27.049  1.00 83.60           C
ANISOU 1378  CG  LYS B  74    10926   9197  11640    719  -1992  -1305       C
ATOM   1379  CD  LYS B  74     -38.458 -28.555 -27.186  1.00 85.58           C
ANISOU 1379  CD  LYS B  74    11258   9638  11621    767  -1894  -1134       C
ATOM   1380  CE  LYS B  74     -37.542 -28.486 -28.394  1.00 86.59           C
ANISOU 1380  CE  LYS B  74    11442   9932  11525    978  -1935  -1177       C
ATOM   1381  NZ  LYS B  74     -36.361 -29.371 -28.236  1.00 86.21           N
ANISOU 1381  NZ  LYS B  74    11432   9845  11477    998  -1912  -1141       N
ATOM   1382  C   LYS B  74     -41.486 -28.541 -28.431  1.00 77.36           C
ANISOU 1382  C   LYS B  74    10045   8558  10791    841  -2160  -1552       C
ATOM   1383  O   LYS B  74     -40.429 -28.722 -29.072  1.00 74.44           O
ANISOU 1383  O   LYS B  74     9740   8290  10255    979  -2169  -1550       O
ATOM   1384  N   SER B  75     -42.610 -28.161 -29.015  1.00 76.18           N
ANISOU 1384  N   SER B  75     9839   8450  10657    895  -2255  -1693       N
ATOM   1385  CA  SER B  75     -42.685 -27.801 -30.450  1.00 76.79           C
ANISOU 1385  CA  SER B  75     9935   8717  10525   1136  -2369  -1845       C
ATOM   1386  CB  SER B  75     -43.574 -28.771 -31.187  1.00 80.53           C
ANISOU 1386  CB  SER B  75    10311   9119  11167   1228  -2569  -2152       C
ATOM   1387  OG  SER B  75     -43.461 -30.066 -30.622  1.00 80.98           O
ANISOU 1387  OG  SER B  75    10314   8963  11493   1119  -2597  -2214       O
ATOM   1388  C   SER B  75     -43.168 -26.357 -30.519  1.00 73.91           C
ANISOU 1388  C   SER B  75     9593   8488  10000   1144  -2301  -1735       C
ATOM   1389  O   SER B  75     -42.476 -25.506 -31.088  1.00 75.15           O
ANISOU 1389  O   SER B  75     9827   8825   9901   1275  -2240  -1628       O
ATOM   1390  N   SER B  76     -44.293 -26.110 -29.860  1.00 72.49           N
ANISOU 1390  N   SER B  76     9344   8208   9990    996  -2296  -1741       N
ATOM   1391  CA  SER B  76     -44.925 -24.790 -29.673  1.00 70.73           C
ANISOU 1391  CA  SER B  76     9130   8072   9671    958  -2226  -1633       C
ATOM   1392  CB  SER B  76     -46.403 -24.985 -29.518  1.00 74.45           C
ANISOU 1392  CB  SER B  76     9492   8441  10353    884  -2316  -1781       C
ATOM   1393  OG  SER B  76     -46.676 -25.656 -28.294  1.00 74.92           O
ANISOU 1393  OG  SER B  76     9496   8288  10684    670  -2258  -1719       O
ATOM   1394  C   SER B  76     -44.366 -24.057 -28.444  1.00 66.48           C
ANISOU 1394  C   SER B  76     8646   7500   9113    783  -2043  -1358       C
ATOM   1395  O   SER B  76     -44.968 -23.004 -28.154  1.00 65.55           O
ANISOU 1395  O   SER B  76     8527   7427   8951    731  -1987  -1273       O
ATOM   1396  N   SER B  77     -43.362 -24.610 -27.723  1.00 59.82           N
ANISOU 1396  N   SER B  77     7839   6575   8314    699  -1965  -1244       N
ATOM   1397  CA  SER B  77     -42.698 -24.038 -26.508  1.00 57.46           C
ANISOU 1397  CA  SER B  77     7589   6243   7999    550  -1806  -1004       C
ATOM   1398  CB  SER B  77     -41.849 -22.831 -26.854  1.00 56.42           C
ANISOU 1398  CB  SER B  77     7532   6276   7628    630  -1721   -857       C
ATOM   1399  OG  SER B  77     -40.709 -23.231 -27.603  1.00 59.22           O
ANISOU 1399  OG  SER B  77     7933   6708   7858    768  -1733   -865       O
ATOM   1400  C   SER B  77     -43.710 -23.647 -25.423  1.00 57.97           C
ANISOU 1400  C   SER B  77     7606   6210   8209    381  -1752   -937       C
ATOM   1401  O   SER B  77     -43.559 -22.538 -24.816  1.00 55.17           O
ANISOU 1401  O   SER B  77     7291   5910   7763    320  -1648   -773       O
ATOM   1402  N   THR B  78     -44.728 -24.467 -25.185  1.00 57.80           N
ANISOU 1402  N   THR B  78     7497   6050   8414    314  -1816  -1056       N
ATOM   1403  CA  THR B  78     -45.863 -24.064 -24.314  1.00 61.54           C
ANISOU 1403  CA  THR B  78     7912   6444   9024    180  -1771  -1005       C
ATOM   1404  CB  THR B  78     -47.227 -24.246 -25.007  1.00 66.36           C
ANISOU 1404  CB  THR B  78     8424   7030   9758    218  -1897  -1205       C
ATOM   1405  OG1 THR B  78     -47.216 -23.731 -26.345  1.00 67.37           O
ANISOU 1405  OG1 THR B  78     8580   7327   9692    396  -1993  -1328       O
ATOM   1406  CG2 THR B  78     -48.342 -23.551 -24.257  1.00 65.48           C
ANISOU 1406  CG2 THR B  78     8266   6884   9732    106  -1842  -1135       C
ATOM   1407  C   THR B  78     -45.785 -24.824 -22.990  1.00 60.26           C
ANISOU 1407  C   THR B  78     7725   6114   9058     33  -1681   -894       C
ATOM   1408  O   THR B  78     -45.080 -25.804 -22.909  1.00 61.83           O
ANISOU 1408  O   THR B  78     7931   6238   9324     39  -1684   -904       O
ATOM   1409  N   ALA B  79     -46.468 -24.329 -21.977  1.00 59.41           N
ANISOU 1409  N   ALA B  79     7592   5959   9022    -80  -1596   -778       N
ATOM   1410  CA  ALA B  79     -46.565 -24.949 -20.645  1.00 62.97           C
ANISOU 1410  CA  ALA B  79     8013   6262   9651   -200  -1493   -651       C
ATOM   1411  CB  ALA B  79     -45.571 -24.312 -19.699  1.00 61.77           C
ANISOU 1411  CB  ALA B  79     7955   6175   9339   -230  -1372   -452       C
ATOM   1412  C   ALA B  79     -48.012 -24.767 -20.182  1.00 63.98           C
ANISOU 1412  C   ALA B  79     8048   6314   9949   -278  -1479   -656       C
ATOM   1413  O   ALA B  79     -48.395 -23.619 -19.903  1.00 61.55           O
ANISOU 1413  O   ALA B  79     7767   6098   9522   -296  -1437   -581       O
ATOM   1414  N   ASP B  80     -48.803 -25.843 -20.172  1.00 65.75           N
ANISOU 1414  N   ASP B  80     8156   6372  10453   -318  -1517   -750       N
ATOM   1415  CA  ASP B  80     -50.249 -25.771 -19.857  1.00 66.14           C
ANISOU 1415  CA  ASP B  80     8092   6335  10704   -387  -1513   -773       C
ATOM   1416  CB  ASP B  80     -51.027 -26.523 -20.929  1.00 72.62           C
ANISOU 1416  CB  ASP B  80     8795   7074  11723   -346  -1671  -1023       C
ATOM   1417  CG  ASP B  80     -50.818 -25.888 -22.298  1.00 79.21           C
ANISOU 1417  CG  ASP B  80     9684   8088  12325   -210  -1809  -1190       C
ATOM   1418  OD1 ASP B  80     -51.360 -24.766 -22.509  1.00 81.54           O
ANISOU 1418  OD1 ASP B  80     9998   8508  12476   -189  -1815  -1182       O
ATOM   1419  OD2 ASP B  80     -50.073 -26.486 -23.127  1.00 81.99           O
ANISOU 1419  OD2 ASP B  80    10064   8463  12626   -114  -1900  -1312       O
ATOM   1420  C   ASP B  80     -50.444 -26.243 -18.420  1.00 64.04           C
ANISOU 1420  C   ASP B  80     7788   5930  10612   -488  -1360   -581       C
ATOM   1421  O   ASP B  80     -49.660 -27.092 -17.970  1.00 67.51           O
ANISOU 1421  O   ASP B  80     8249   6289  11113   -496  -1303   -509       O
ATOM   1422  N   MET B  81     -51.415 -25.676 -17.716  1.00 61.75           N
ANISOU 1422  N   MET B  81     7453   5629  10382   -548  -1287   -488       N
ATOM   1423  CA  MET B  81     -51.850 -26.154 -16.386  1.00 62.12           C
ANISOU 1423  CA  MET B  81     7440   5541  10621   -623  -1135   -305       C
ATOM   1424  CB  MET B  81     -51.385 -25.237 -15.252  1.00 61.65           C
ANISOU 1424  CB  MET B  81     7489   5596  10341   -624  -1001    -89       C
ATOM   1425  CG  MET B  81     -51.957 -25.649 -13.902  1.00 63.13           C
ANISOU 1425  CG  MET B  81     7613   5670  10702   -670   -840    104       C
ATOM   1426  SD  MET B  81     -51.376 -24.668 -12.491  1.00 65.14           S
ANISOU 1426  SD  MET B  81     7992   6065  10692   -638   -696    340       S
ATOM   1427  CE  MET B  81     -52.310 -23.159 -12.791  1.00 63.83           C
ANISOU 1427  CE  MET B  81     7832   6033  10386   -646   -749    287       C
ATOM   1428  C   MET B  81     -53.375 -26.260 -16.398  1.00 65.83           C
ANISOU 1428  C   MET B  81     7759   5905  11347   -676  -1147   -361       C
ATOM   1429  O   MET B  81     -54.037 -25.214 -16.505  1.00 66.41           O
ANISOU 1429  O   MET B  81     7840   6085  11308   -676  -1166   -372       O
ATOM   1430  N   GLN B  82     -53.899 -27.493 -16.315  1.00 71.33           N
ANISOU 1430  N   GLN B  82     8316   6390  12394   -720  -1139   -398       N
ATOM   1431  CA  GLN B  82     -55.342 -27.806 -16.145  1.00 72.66           C
ANISOU 1431  CA  GLN B  82     8310   6411  12888   -784  -1124   -423       C
ATOM   1432  CB  GLN B  82     -55.615 -29.192 -16.704  1.00 78.99           C
ANISOU 1432  CB  GLN B  82     8962   6995  14057   -804  -1206   -582       C
ATOM   1433  CG  GLN B  82     -55.265 -29.353 -18.179  1.00 80.44           C
ANISOU 1433  CG  GLN B  82     9160   7236  14168   -731  -1426   -872       C
ATOM   1434  CD  GLN B  82     -56.317 -30.210 -18.835  1.00 82.37           C
ANISOU 1434  CD  GLN B  82     9201   7293  14805   -755  -1551  -1093       C
ATOM   1435  OE1 GLN B  82     -57.475 -30.199 -18.425  1.00 81.39           O
ANISOU 1435  OE1 GLN B  82     8938   7062  14925   -823  -1503  -1059       O
ATOM   1436  NE2 GLN B  82     -55.913 -30.976 -19.834  1.00 83.80           N
ANISOU 1436  NE2 GLN B  82     9355   7426  15059   -694  -1712  -1324       N
ATOM   1437  C   GLN B  82     -55.726 -27.809 -14.659  1.00 71.83           C
ANISOU 1437  C   GLN B  82     8177   6239  12877   -832   -911   -147       C
ATOM   1438  O   GLN B  82     -55.011 -28.444 -13.883  1.00 72.37           O
ANISOU 1438  O   GLN B  82     8282   6244  12972   -827   -792     12       O
ATOM   1439  N   LEU B  83     -56.803 -27.124 -14.266  1.00 71.75           N
ANISOU 1439  N   LEU B  83     8108   6252  12903   -861   -861    -86       N
ATOM   1440  CA  LEU B  83     -57.386 -27.243 -12.891  1.00 72.54           C
ANISOU 1440  CA  LEU B  83     8149   6270  13143   -891   -655    172       C
ATOM   1441  CB  LEU B  83     -57.675 -25.842 -12.332  1.00 69.04           C
ANISOU 1441  CB  LEU B  83     7797   6016  12419   -867   -599    282       C
ATOM   1442  CG  LEU B  83     -56.456 -24.932 -12.158  1.00 66.77           C
ANISOU 1442  CG  LEU B  83     7713   5936  11719   -806   -606    332       C
ATOM   1443  CD1 LEU B  83     -56.874 -23.505 -11.833  1.00 68.90           C
ANISOU 1443  CD1 LEU B  83     8051   6377  11750   -786   -590    384       C
ATOM   1444  CD2 LEU B  83     -55.514 -25.445 -11.081  1.00 64.87           C
ANISOU 1444  CD2 LEU B  83     7545   5678  11425   -768   -462    534       C
ATOM   1445  C   LEU B  83     -58.653 -28.130 -12.941  1.00 74.74           C
ANISOU 1445  C   LEU B  83     8199   6315  13882   -958   -637    134       C
ATOM   1446  O   LEU B  83     -59.429 -27.998 -13.902  1.00 75.72           O
ANISOU 1446  O   LEU B  83     8228   6421  14122   -981   -789    -85       O
ATOM   1447  N   ASN B  84     -58.836 -29.037 -11.976  1.00 74.96           N
ANISOU 1447  N   ASN B  84     8134   6166  14180   -980   -459    335       N
ATOM   1448  CA  ASN B  84     -59.981 -29.995 -11.947  1.00 80.94           C
ANISOU 1448  CA  ASN B  84     8651   6665  15437  -1048   -417    325       C
ATOM   1449  CB  ASN B  84     -59.564 -31.436 -11.594  1.00 81.74           C
ANISOU 1449  CB  ASN B  84     8667   6534  15854  -1062   -320    414       C
ATOM   1450  CG  ASN B  84     -58.977 -32.193 -12.764  1.00 83.15           C
ANISOU 1450  CG  ASN B  84     8832   6634  16129  -1069   -516    142       C
ATOM   1451  OD1 ASN B  84     -58.324 -31.615 -13.630  1.00 82.28           O
ANISOU 1451  OD1 ASN B  84     8855   6700  15707  -1028   -686    -44       O
ATOM   1452  ND2 ASN B  84     -59.195 -33.497 -12.789  1.00 90.36           N
ANISOU 1452  ND2 ASN B  84     9578   7277  17479  -1110   -488    124       N
ATOM   1453  C   ASN B  84     -61.025 -29.494 -10.940  1.00 80.14           C
ANISOU 1453  C   ASN B  84     8478   6564  15409  -1059   -243    545       C
ATOM   1454  O   ASN B  84     -60.639 -28.747  -9.996  1.00 78.40           O
ANISOU 1454  O   ASN B  84     8398   6507  14881   -998   -112    757       O
ATOM   1455  N   SER B  85     -62.286 -29.904 -11.121  1.00 80.41           N
ANISOU 1455  N   SER B  85     8292   6419  15841  -1124   -245    493       N
ATOM   1456  CA  SER B  85     -63.322 -29.812 -10.057  1.00 83.49           C
ANISOU 1456  CA  SER B  85     8564   6738  16421  -1135    -35    744       C
ATOM   1457  CB  SER B  85     -63.218 -30.987  -9.105  1.00 86.20           C
ANISOU 1457  CB  SER B  85     8808   6867  17078  -1130    188    998       C
ATOM   1458  OG  SER B  85     -62.734 -32.157  -9.763  1.00 91.00           O
ANISOU 1458  OG  SER B  85     9341   7282  17952  -1168     98    848       O
ATOM   1459  C   SER B  85     -63.143 -28.452  -9.334  1.00 79.98           C
ANISOU 1459  C   SER B  85     8306   6565  15519  -1063     42    901       C
ATOM   1460  O   SER B  85     -62.835 -28.399  -8.097  1.00 77.76           O
ANISOU 1460  O   SER B  85     8095   6331  15120   -994    251   1190       O
ATOM   1461  N   LEU B  86     -63.506 -27.384 -10.083  1.00 78.10           N
ANISOU 1461  N   LEU B  86     8118   6489  15069  -1071   -122    712       N
ATOM   1462  CA  LEU B  86     -63.262 -25.976  -9.671  1.00 75.32           C
ANISOU 1462  CA  LEU B  86     7950   6401  14267  -1007   -106    789       C
ATOM   1463  CB  LEU B  86     -63.380 -25.096 -10.912  1.00 74.12           C
ANISOU 1463  CB  LEU B  86     7851   6388  13924  -1020   -335    510       C
ATOM   1464  CG  LEU B  86     -62.233 -25.287 -11.900  1.00 72.99           C
ANISOU 1464  CG  LEU B  86     7818   6297  13618  -1003   -503    311       C
ATOM   1465  CD1 LEU B  86     -62.729 -25.234 -13.335  1.00 72.29           C
ANISOU 1465  CD1 LEU B  86     7653   6203  13613  -1024   -728     -1       C
ATOM   1466  CD2 LEU B  86     -61.139 -24.265 -11.646  1.00 70.24           C
ANISOU 1466  CD2 LEU B  86     7700   6180  12807   -936   -500    376       C
ATOM   1467  C   LEU B  86     -64.241 -25.547  -8.572  1.00 72.95           C
ANISOU 1467  C   LEU B  86     7586   6112  14020   -985     82   1027       C
ATOM   1468  O   LEU B  86     -65.421 -25.843  -8.714  1.00 73.37           O
ANISOU 1468  O   LEU B  86     7446   6027  14404  -1041     98   1005       O
ATOM   1469  N   THR B  87     -63.739 -24.888  -7.520  1.00 71.60           N
ANISOU 1469  N   THR B  87     7567   6103  13536   -895    214   1239       N
ATOM   1470  CA  THR B  87     -64.522 -24.309  -6.393  1.00 72.90           C
ANISOU 1470  CA  THR B  87     7712   6333  13656   -835    393   1475       C
ATOM   1471  CB  THR B  87     -64.253 -25.046  -5.071  1.00 72.90           C
ANISOU 1471  CB  THR B  87     7699   6264  13734   -751    640   1786       C
ATOM   1472  OG1 THR B  87     -62.929 -24.689  -4.682  1.00 69.49           O
ANISOU 1472  OG1 THR B  87     7479   5998  12926   -664    631   1823       O
ATOM   1473  CG2 THR B  87     -64.368 -26.552  -5.162  1.00 74.25           C
ANISOU 1473  CG2 THR B  87     7697   6163  14350   -806    717   1832       C
ATOM   1474  C   THR B  87     -64.180 -22.815  -6.254  1.00 72.00           C
ANISOU 1474  C   THR B  87     7790   6486  13083   -771    327   1447       C
ATOM   1475  O   THR B  87     -63.316 -22.318  -7.044  1.00 66.38           O
ANISOU 1475  O   THR B  87     7211   5885  12124   -781    157   1259       O
ATOM   1476  N   SER B  88     -64.869 -22.140  -5.313  1.00 75.27           N
ANISOU 1476  N   SER B  88     8204   6988  13408   -704    459   1626       N
ATOM   1477  CA  SER B  88     -64.576 -20.773  -4.792  1.00 73.73           C
ANISOU 1477  CA  SER B  88     8184   7034  12798   -613    449   1664       C
ATOM   1478  CB  SER B  88     -65.195 -20.524  -3.437  1.00 73.70           C
ANISOU 1478  CB  SER B  88     8160   7082  12759   -503    657   1933       C
ATOM   1479  OG  SER B  88     -66.607 -20.587  -3.484  1.00 74.90           O
ANISOU 1479  OG  SER B  88     8137   7141  13182   -549    716   1971       O
ATOM   1480  C   SER B  88     -63.062 -20.606  -4.691  1.00 74.38           C
ANISOU 1480  C   SER B  88     8453   7229  12578   -558    395   1637       C
ATOM   1481  O   SER B  88     -62.534 -19.738  -5.411  1.00 76.44           O
ANISOU 1481  O   SER B  88     8829   7614  12600   -578    231   1457       O
ATOM   1482  N   GLU B  89     -62.403 -21.462  -3.889  1.00 77.30           N
ANISOU 1482  N   GLU B  89     8839   7544  12986   -492    531   1809       N
ATOM   1483  CA  GLU B  89     -60.939 -21.428  -3.581  1.00 76.07           C
ANISOU 1483  CA  GLU B  89     8851   7491  12561   -420    508   1818       C
ATOM   1484  CB  GLU B  89     -60.490 -22.672  -2.802  1.00 83.47           C
ANISOU 1484  CB  GLU B  89     9752   8314  13648   -359    675   2015       C
ATOM   1485  CG  GLU B  89     -60.656 -22.565  -1.292  1.00 89.14           C
ANISOU 1485  CG  GLU B  89    10497   9116  14256   -194    883   2294       C
ATOM   1486  CD  GLU B  89     -60.608 -21.143  -0.750  1.00 93.13           C
ANISOU 1486  CD  GLU B  89    11135   9856  14396    -95    845   2289       C
ATOM   1487  OE1 GLU B  89     -59.533 -20.491  -0.847  1.00 96.58           O
ANISOU 1487  OE1 GLU B  89    11724  10432  14538    -62    724   2175       O
ATOM   1488  OE2 GLU B  89     -61.659 -20.666  -0.265  1.00100.44           O
ANISOU 1488  OE2 GLU B  89    12003  10817  15344    -53    930   2389       O
ATOM   1489  C   GLU B  89     -60.078 -21.309  -4.849  1.00 70.71           C
ANISOU 1489  C   GLU B  89     8243   6827  11795   -505    299   1564       C
ATOM   1490  O   GLU B  89     -58.949 -20.817  -4.727  1.00 70.27           O
ANISOU 1490  O   GLU B  89     8338   6902  11459   -452    243   1533       O
ATOM   1491  N   ASP B  90     -60.550 -21.774  -6.007  1.00 68.02           N
ANISOU 1491  N   ASP B  90     7793   6359  11691   -618    189   1390       N
ATOM   1492  CA  ASP B  90     -59.755 -21.774  -7.260  1.00 65.85           C
ANISOU 1492  CA  ASP B  90     7577   6098  11343   -675     -1   1155       C
ATOM   1493  CB  ASP B  90     -60.085 -23.022  -8.072  1.00 67.11           C
ANISOU 1493  CB  ASP B  90     7587   6049  11861   -758    -48   1046       C
ATOM   1494  CG  ASP B  90     -60.087 -24.310  -7.230  1.00 70.60           C
ANISOU 1494  CG  ASP B  90     7936   6317  12571   -743    128   1241       C
ATOM   1495  OD1 ASP B  90     -59.178 -24.484  -6.382  1.00 67.91           O
ANISOU 1495  OD1 ASP B  90     7699   6030  12076   -664    229   1396       O
ATOM   1496  OD2 ASP B  90     -61.017 -25.147  -7.403  1.00 70.44           O
ANISOU 1496  OD2 ASP B  90     7732   6103  12930   -805    167   1242       O
ATOM   1497  C   ASP B  90     -59.939 -20.414  -7.960  1.00 68.62           C
ANISOU 1497  C   ASP B  90     8002   6608  11464   -685   -143   1000       C
ATOM   1498  O   ASP B  90     -59.298 -20.208  -9.043  1.00 65.24           O
ANISOU 1498  O   ASP B  90     7633   6223  10933   -711   -298    812       O
ATOM   1499  N   SER B  91     -60.772 -19.524  -7.370  1.00 66.89           N
ANISOU 1499  N   SER B  91     7778   6471  11165   -654    -84   1083       N
ATOM   1500  CA  SER B  91     -60.868 -18.069  -7.690  1.00 64.41           C
ANISOU 1500  CA  SER B  91     7557   6328  10589   -637   -179    992       C
ATOM   1501  CB  SER B  91     -62.082 -17.376  -7.067  1.00 65.01           C
ANISOU 1501  CB  SER B  91     7580   6447  10674   -614   -101   1087       C
ATOM   1502  OG  SER B  91     -63.301 -18.065  -7.360  1.00 67.82           O
ANISOU 1502  OG  SER B  91     7756   6658  11356   -678    -73   1077       O
ATOM   1503  C   SER B  91     -59.575 -17.408  -7.222  1.00 59.71           C
ANISOU 1503  C   SER B  91     7133   5873   9681   -566   -189   1027       C
ATOM   1504  O   SER B  91     -59.412 -17.297  -5.976  1.00 58.16           O
ANISOU 1504  O   SER B  91     6980   5727   9390   -481    -66   1200       O
ATOM   1505  N   ALA B  92     -58.693 -17.079  -8.179  1.00 55.61           N
ANISOU 1505  N   ALA B  92     6694   5407   9029   -588   -326    870       N
ATOM   1506  CA  ALA B  92     -57.295 -16.626  -7.954  1.00 57.32           C
ANISOU 1506  CA  ALA B  92     7052   5726   9001   -536   -355    873       C
ATOM   1507  CB  ALA B  92     -56.506 -17.631  -7.129  1.00 56.03           C
ANISOU 1507  CB  ALA B  92     6906   5507   8876   -494   -258    999       C
ATOM   1508  C   ALA B  92     -56.589 -16.320  -9.284  1.00 56.67           C
ANISOU 1508  C   ALA B  92     7019   5679   8834   -571   -504    693       C
ATOM   1509  O   ALA B  92     -57.178 -16.616 -10.408  1.00 54.76           O
ANISOU 1509  O   ALA B  92     6700   5380   8725   -623   -588    557       O
ATOM   1510  N   VAL B  93     -55.404 -15.696  -9.145  1.00 54.25           N
ANISOU 1510  N   VAL B  93     6829   5470   8314   -529   -534    690       N
ATOM   1511  CA  VAL B  93     -54.479 -15.370 -10.267  1.00 52.53           C
ANISOU 1511  CA  VAL B  93     6671   5298   7992   -540   -649    558       C
ATOM   1512  CB  VAL B  93     -53.896 -13.946 -10.166  1.00 53.89           C
ANISOU 1512  CB  VAL B  93     6937   5597   7940   -502   -685    549       C
ATOM   1513  CG1 VAL B  93     -52.874 -13.672 -11.268  1.00 55.00           C
ANISOU 1513  CG1 VAL B  93     7130   5777   7993   -502   -775    447       C
ATOM   1514  CG2 VAL B  93     -54.970 -12.859 -10.197  1.00 52.09           C
ANISOU 1514  CG2 VAL B  93     6692   5427   7674   -503   -695    535       C
ATOM   1515  C   VAL B  93     -53.382 -16.436 -10.250  1.00 54.05           C
ANISOU 1515  C   VAL B  93     6885   5432   8221   -534   -639    572       C
ATOM   1516  O   VAL B  93     -52.879 -16.769  -9.123  1.00 49.41           O
ANISOU 1516  O   VAL B  93     6329   4842   7603   -493   -552    696       O
ATOM   1517  N   TYR B  94     -53.036 -16.948 -11.440  1.00 52.03           N
ANISOU 1517  N   TYR B  94     6614   5139   8017   -559   -726    448       N
ATOM   1518  CA  TYR B  94     -52.052 -18.036 -11.631  1.00 53.04           C
ANISOU 1518  CA  TYR B  94     6754   5203   8195   -555   -731    437       C
ATOM   1519  CB  TYR B  94     -52.723 -19.334 -12.079  1.00 57.86           C
ANISOU 1519  CB  TYR B  94     7255   5667   9061   -596   -740    383       C
ATOM   1520  CG  TYR B  94     -53.727 -19.896 -11.104  1.00 58.20           C
ANISOU 1520  CG  TYR B  94     7209   5611   9295   -617   -626    503       C
ATOM   1521  CD1 TYR B  94     -53.321 -20.580  -9.969  1.00 59.29           C
ANISOU 1521  CD1 TYR B  94     7356   5698   9474   -590   -504    662       C
ATOM   1522  CE1 TYR B  94     -54.245 -21.104  -9.072  1.00 62.68           C
ANISOU 1522  CE1 TYR B  94     7696   6035  10083   -592   -379    799       C
ATOM   1523  CZ  TYR B  94     -55.602 -20.933  -9.311  1.00 62.31           C
ANISOU 1523  CZ  TYR B  94     7544   5940  10191   -636   -382    767       C
ATOM   1524  OH  TYR B  94     -56.529 -21.399  -8.446  1.00 59.93           O
ANISOU 1524  OH  TYR B  94     7145   5548  10078   -635   -247    914       O
ATOM   1525  CE2 TYR B  94     -56.025 -20.227 -10.424  1.00 63.76           C
ANISOU 1525  CE2 TYR B  94     7719   6178  10328   -669   -516    594       C
ATOM   1526  CD2 TYR B  94     -55.088 -19.700 -11.301  1.00 60.51           C
ANISOU 1526  CD2 TYR B  94     7404   5866   9721   -652   -633    469       C
ATOM   1527  C   TYR B  94     -51.003 -17.561 -12.633  1.00 54.43           C
ANISOU 1527  C   TYR B  94     7002   5459   8219   -532   -825    339       C
ATOM   1528  O   TYR B  94     -51.366 -17.180 -13.773  1.00 51.17           O
ANISOU 1528  O   TYR B  94     6572   5080   7792   -531   -911    219       O
ATOM   1529  N   TYR B  95     -49.738 -17.569 -12.193  1.00 54.59           N
ANISOU 1529  N   TYR B  95     7098   5516   8129   -501   -803    394       N
ATOM   1530  CA  TYR B  95     -48.558 -17.141 -12.976  1.00 55.21           C
ANISOU 1530  CA  TYR B  95     7241   5666   8070   -473   -868    335       C
ATOM   1531  CB  TYR B  95     -47.659 -16.206 -12.170  1.00 56.05           C
ANISOU 1531  CB  TYR B  95     7420   5856   8021   -442   -839    410       C
ATOM   1532  CG  TYR B  95     -48.288 -14.987 -11.543  1.00 53.07           C
ANISOU 1532  CG  TYR B  95     7051   5541   7572   -438   -820    448       C
ATOM   1533  CD1 TYR B  95     -48.831 -15.045 -10.265  1.00 56.67           C
ANISOU 1533  CD1 TYR B  95     7498   5987   8046   -424   -746    543       C
ATOM   1534  CE1 TYR B  95     -49.382 -13.928  -9.649  1.00 54.56           C
ANISOU 1534  CE1 TYR B  95     7243   5783   7704   -406   -733    572       C
ATOM   1535  CZ  TYR B  95     -49.357 -12.714 -10.302  1.00 51.31           C
ANISOU 1535  CZ  TYR B  95     6850   5432   7211   -412   -792    509       C
ATOM   1536  OH  TYR B  95     -49.864 -11.621  -9.674  1.00 52.80           O
ANISOU 1536  OH  TYR B  95     7051   5677   7334   -391   -782    533       O
ATOM   1537  CE2 TYR B  95     -48.798 -12.621 -11.564  1.00 50.76           C
ANISOU 1537  CE2 TYR B  95     6788   5370   7127   -425   -852    432       C
ATOM   1538  CD2 TYR B  95     -48.254 -13.750 -12.169  1.00 53.21           C
ANISOU 1538  CD2 TYR B  95     7091   5631   7497   -432   -867    401       C
ATOM   1539  C   TYR B  95     -47.740 -18.371 -13.333  1.00 56.74           C
ANISOU 1539  C   TYR B  95     7435   5795   8328   -465   -882    308       C
ATOM   1540  O   TYR B  95     -47.630 -19.251 -12.425  1.00 58.95           O
ANISOU 1540  O   TYR B  95     7702   6002   8693   -469   -811    392       O
ATOM   1541  N   CYS B  96     -47.232 -18.448 -14.574  1.00 55.27           N
ANISOU 1541  N   CYS B  96     7261   5636   8103   -440   -961    203       N
ATOM   1542  CA  CYS B  96     -46.173 -19.411 -14.956  1.00 57.02           C
ANISOU 1542  CA  CYS B  96     7504   5825   8337   -415   -981    177       C
ATOM   1543  CB  CYS B  96     -46.356 -19.978 -16.354  1.00 58.23           C
ANISOU 1543  CB  CYS B  96     7624   5960   8542   -386  -1075     31       C
ATOM   1544  SG  CYS B  96     -46.287 -18.664 -17.581  1.00 65.11           S
ANISOU 1544  SG  CYS B  96     8527   6973   9238   -324  -1141    -39       S
ATOM   1545  C   CYS B  96     -44.833 -18.683 -14.823  1.00 55.84           C
ANISOU 1545  C   CYS B  96     7432   5767   8019   -381   -972    228       C
ATOM   1546  O   CYS B  96     -44.784 -17.505 -15.189  1.00 59.21           O
ANISOU 1546  O   CYS B  96     7881   6279   8339   -365   -991    220       O
ATOM   1547  N   VAL B  97     -43.785 -19.361 -14.352  1.00 51.15           N
ANISOU 1547  N   VAL B  97     6868   5150   7416   -366   -943    277       N
ATOM   1548  CA  VAL B  97     -42.525 -18.714 -13.894  1.00 49.28           C
ANISOU 1548  CA  VAL B  97     6689   4986   7049   -338   -925    338       C
ATOM   1549  CB  VAL B  97     -42.550 -18.578 -12.364  1.00 51.17           C
ANISOU 1549  CB  VAL B  97     6942   5223   7277   -341   -857    440       C
ATOM   1550  CG1 VAL B  97     -41.422 -17.696 -11.853  1.00 51.15           C
ANISOU 1550  CG1 VAL B  97     6983   5300   7152   -309   -860    474       C
ATOM   1551  CG2 VAL B  97     -43.888 -18.071 -11.856  1.00 53.15           C
ANISOU 1551  CG2 VAL B  97     7161   5468   7566   -367   -829    464       C
ATOM   1552  C   VAL B  97     -41.326 -19.541 -14.362  1.00 48.85           C
ANISOU 1552  C   VAL B  97     6660   4921   6981   -305   -942    320       C
ATOM   1553  O   VAL B  97     -41.280 -20.728 -14.015  1.00 46.73           O
ANISOU 1553  O   VAL B  97     6380   4573   6801   -308   -919    334       O
ATOM   1554  N   ARG B  98     -40.375 -18.948 -15.089  1.00 48.67           N
ANISOU 1554  N   ARG B  98     6663   4970   6859   -268   -973    301       N
ATOM   1555  CA  ARG B  98     -39.134 -19.643 -15.533  1.00 48.72           C
ANISOU 1555  CA  ARG B  98     6693   4979   6837   -227   -985    292       C
ATOM   1556  CB  ARG B  98     -38.484 -19.014 -16.765  1.00 48.47           C
ANISOU 1556  CB  ARG B  98     6671   5025   6719   -173  -1019    258       C
ATOM   1557  CG  ARG B  98     -37.376 -19.868 -17.356  1.00 48.36           C
ANISOU 1557  CG  ARG B  98     6677   5014   6684   -119  -1033    242       C
ATOM   1558  CD  ARG B  98     -36.598 -19.148 -18.420  1.00 48.89           C
ANISOU 1558  CD  ARG B  98     6751   5168   6658    -50  -1041    245       C
ATOM   1559  NE  ARG B  98     -35.581 -18.315 -17.794  1.00 49.65           N
ANISOU 1559  NE  ARG B  98     6851   5296   6718    -63  -1000    330       N
ATOM   1560  CZ  ARG B  98     -34.459 -17.936 -18.364  1.00 46.64           C
ANISOU 1560  CZ  ARG B  98     6467   4965   6288    -11   -984    367       C
ATOM   1561  NH1 ARG B  98     -34.176 -18.273 -19.609  1.00 45.77           N
ANISOU 1561  NH1 ARG B  98     6364   4898   6131     73   -997    339       N
ATOM   1562  NH2 ARG B  98     -33.593 -17.236 -17.664  1.00 49.77           N
ANISOU 1562  NH2 ARG B  98     6850   5370   6690    -33   -956    431       N
ATOM   1563  C   ARG B  98     -38.135 -19.623 -14.375  1.00 49.72           C
ANISOU 1563  C   ARG B  98     6847   5116   6927   -224   -942    375       C
ATOM   1564  O   ARG B  98     -38.017 -18.572 -13.728  1.00 49.79           O
ANISOU 1564  O   ARG B  98     6861   5172   6885   -232   -929    414       O
ATOM   1565  N   GLU B  99     -37.493 -20.769 -14.094  1.00 51.60           N
ANISOU 1565  N   GLU B  99     7100   5310   7197   -205   -927    391       N
ATOM   1566  CA  GLU B  99     -36.493 -20.925 -13.001  1.00 47.93           C
ANISOU 1566  CA  GLU B  99     6661   4860   6690   -182   -892    462       C
ATOM   1567  CB  GLU B  99     -36.943 -21.918 -11.934  1.00 47.45           C
ANISOU 1567  CB  GLU B  99     6600   4729   6699   -181   -835    522       C
ATOM   1568  CG  GLU B  99     -36.232 -21.708 -10.601  1.00 47.64           C
ANISOU 1568  CG  GLU B  99     6651   4800   6651   -136   -798    597       C
ATOM   1569  CD  GLU B  99     -36.499 -22.799  -9.575  1.00 48.83           C
ANISOU 1569  CD  GLU B  99     6805   4891   6855   -103   -724    680       C
ATOM   1570  OE1 GLU B  99     -36.524 -23.978  -9.964  1.00 50.60           O
ANISOU 1570  OE1 GLU B  99     7021   5031   7173   -108   -705    680       O
ATOM   1571  OE2 GLU B  99     -36.670 -22.471  -8.384  1.00 51.25           O
ANISOU 1571  OE2 GLU B  99     7123   5238   7113    -59   -681    747       O
ATOM   1572  C   GLU B  99     -35.170 -21.360 -13.623  1.00 46.34           C
ANISOU 1572  C   GLU B  99     6478   4680   6449   -141   -912    447       C
ATOM   1573  O   GLU B  99     -35.138 -22.416 -14.275  1.00 46.57           O
ANISOU 1573  O   GLU B  99     6508   4659   6526   -127   -925    409       O
ATOM   1574  N   GLY B 100     -34.162 -20.504 -13.496  1.00 48.20           N
ANISOU 1574  N   GLY B 100     6719   4983   6613   -122   -920    468       N
ATOM   1575  CA  GLY B 100     -32.745 -20.832 -13.735  1.00 49.67           C
ANISOU 1575  CA  GLY B 100     6916   5196   6762    -79   -926    477       C
ATOM   1576  C   GLY B 100     -32.205 -21.330 -12.425  1.00 48.00           C
ANISOU 1576  C   GLY B 100     6722   4977   6539    -57   -901    525       C
ATOM   1577  O   GLY B 100     -32.675 -22.355 -11.976  1.00 52.21           O
ANISOU 1577  O   GLY B 100     7270   5453   7115    -53   -871    545       O
ATOM   1578  N   PHE B 101     -31.389 -20.543 -11.761  1.00 46.87           N
ANISOU 1578  N   PHE B 101     6568   4887   6352    -38   -912    540       N
ATOM   1579  CA  PHE B 101     -31.030 -20.761 -10.343  1.00 46.76           C
ANISOU 1579  CA  PHE B 101     6570   4893   6306      6   -898    574       C
ATOM   1580  CB  PHE B 101     -29.827 -19.902  -9.951  1.00 45.22           C
ANISOU 1580  CB  PHE B 101     6347   4758   6076     36   -938    556       C
ATOM   1581  CG  PHE B 101     -29.507 -20.034  -8.490  1.00 47.32           C
ANISOU 1581  CG  PHE B 101     6626   5062   6290    106   -940    570       C
ATOM   1582  CD1 PHE B 101     -28.815 -21.144  -8.019  1.00 46.24           C
ANISOU 1582  CD1 PHE B 101     6518   4929   6121    169   -918    603       C
ATOM   1583  CE1 PHE B 101     -28.554 -21.284  -6.671  1.00 47.42           C
ANISOU 1583  CE1 PHE B 101     6684   5129   6205    260   -916    621       C
ATOM   1584  CZ  PHE B 101     -29.005 -20.338  -5.776  1.00 48.52           C
ANISOU 1584  CZ  PHE B 101     6811   5318   6307    293   -943    597       C
ATOM   1585  CD2 PHE B 101     -29.981 -19.105  -7.580  1.00 46.73           C
ANISOU 1585  CD2 PHE B 101     6539   5025   6189    125   -963    552       C
ATOM   1586  CE2 PHE B 101     -29.722 -19.255  -6.226  1.00 48.26           C
ANISOU 1586  CE2 PHE B 101     6749   5272   6314    220   -968    560       C
ATOM   1587  C   PHE B 101     -32.239 -20.384  -9.484  1.00 46.83           C
ANISOU 1587  C   PHE B 101     6580   4897   6315     -4   -877    594       C
ATOM   1588  O   PHE B 101     -32.560 -21.082  -8.484  1.00 45.51           O
ANISOU 1588  O   PHE B 101     6435   4718   6138     40   -832    646       O
ATOM   1589  N   ALA B 102     -32.865 -19.259  -9.851  1.00 45.50           N
ANISOU 1589  N   ALA B 102     6388   4743   6157    -48   -900    564       N
ATOM   1590  CA  ALA B 102     -34.075 -18.740  -9.185  1.00 46.75           C
ANISOU 1590  CA  ALA B 102     6544   4903   6315    -60   -884    576       C
ATOM   1591  CB  ALA B 102     -33.711 -17.644  -8.217  1.00 46.33           C
ANISOU 1591  CB  ALA B 102     6479   4913   6210    -21   -919    558       C
ATOM   1592  C   ALA B 102     -35.123 -18.303 -10.224  1.00 46.76           C
ANISOU 1592  C   ALA B 102     6527   4876   6362   -126   -890    548       C
ATOM   1593  O   ALA B 102     -34.879 -18.431 -11.462  1.00 44.84           O
ANISOU 1593  O   ALA B 102     6276   4620   6140   -147   -907    517       O
ATOM   1594  N   LEU B 103     -36.281 -17.879  -9.711  1.00 45.01           N
ANISOU 1594  N   LEU B 103     6301   4653   6149   -141   -872    561       N
ATOM   1595  CA  LEU B 103     -37.504 -17.655 -10.505  1.00 45.08           C
ANISOU 1595  CA  LEU B 103     6290   4631   6205   -195   -872    537       C
ATOM   1596  CB  LEU B 103     -38.709 -17.678  -9.563  1.00 44.53           C
ANISOU 1596  CB  LEU B 103     6217   4548   6155   -194   -829    580       C
ATOM   1597  CG  LEU B 103     -38.966 -19.004  -8.853  1.00 43.40           C
ANISOU 1597  CG  LEU B 103     6080   4350   6061   -166   -764    647       C
ATOM   1598  CD1 LEU B 103     -39.967 -18.835  -7.715  1.00 43.04           C
ANISOU 1598  CD1 LEU B 103     6028   4313   6013   -137   -707    716       C
ATOM   1599  CD2 LEU B 103     -39.435 -20.057  -9.849  1.00 44.02           C
ANISOU 1599  CD2 LEU B 103     6135   4340   6252   -211   -760    620       C
ATOM   1600  C   LEU B 103     -37.297 -16.315 -11.187  1.00 43.77           C
ANISOU 1600  C   LEU B 103     6107   4509   6014   -213   -913    497       C
ATOM   1601  O   LEU B 103     -37.633 -15.282 -10.570  1.00 42.17           O
ANISOU 1601  O   LEU B 103     5896   4336   5789   -213   -922    497       O
ATOM   1602  N   ASP B 104     -36.640 -16.337 -12.349  1.00 42.99           N
ANISOU 1602  N   ASP B 104     6002   4414   5917   -214   -932    472       N
ATOM   1603  CA  ASP B 104     -36.019 -15.112 -12.919  1.00 44.41           C
ANISOU 1603  CA  ASP B 104     6158   4632   6084   -212   -951    464       C
ATOM   1604  CB  ASP B 104     -34.653 -15.421 -13.527  1.00 45.08           C
ANISOU 1604  CB  ASP B 104     6237   4727   6164   -181   -954    472       C
ATOM   1605  CG  ASP B 104     -34.633 -16.589 -14.488  1.00 46.55           C
ANISOU 1605  CG  ASP B 104     6443   4899   6346   -160   -951    457       C
ATOM   1606  OD1 ASP B 104     -35.651 -17.293 -14.574  1.00 48.21           O
ANISOU 1606  OD1 ASP B 104     6665   5075   6576   -175   -951    432       O
ATOM   1607  OD2 ASP B 104     -33.589 -16.782 -15.130  1.00 48.82           O
ANISOU 1607  OD2 ASP B 104     6727   5204   6619   -124   -949    466       O
ATOM   1608  C   ASP B 104     -36.996 -14.389 -13.862  1.00 43.97           C
ANISOU 1608  C   ASP B 104     6086   4585   6033   -230   -953    445       C
ATOM   1609  O   ASP B 104     -36.818 -13.216 -14.100  1.00 43.88           O
ANISOU 1609  O   ASP B 104     6052   4597   6026   -231   -955    453       O
ATOM   1610  N   TYR B 105     -38.040 -15.049 -14.336  1.00 47.87           N
ANISOU 1610  N   TYR B 105     6588   5059   6542   -240   -954    418       N
ATOM   1611  CA  TYR B 105     -39.052 -14.432 -15.228  1.00 50.56           C
ANISOU 1611  CA  TYR B 105     6914   5418   6879   -244   -963    389       C
ATOM   1612  CB  TYR B 105     -38.690 -14.666 -16.699  1.00 48.87           C
ANISOU 1612  CB  TYR B 105     6698   5234   6638   -191   -977    362       C
ATOM   1613  CG  TYR B 105     -37.411 -14.002 -17.146  1.00 49.19           C
ANISOU 1613  CG  TYR B 105     6730   5310   6649   -152   -957    409       C
ATOM   1614  CD1 TYR B 105     -36.183 -14.640 -17.015  1.00 50.88           C
ANISOU 1614  CD1 TYR B 105     6952   5518   6863   -133   -951    429       C
ATOM   1615  CE1 TYR B 105     -34.996 -14.037 -17.418  1.00 48.00           C
ANISOU 1615  CE1 TYR B 105     6565   5178   6494    -98   -926    479       C
ATOM   1616  CZ  TYR B 105     -35.024 -12.766 -17.975  1.00 49.42           C
ANISOU 1616  CZ  TYR B 105     6711   5383   6681    -80   -898    519       C
ATOM   1617  OH  TYR B 105     -33.867 -12.190 -18.407  1.00 48.98           O
ANISOU 1617  OH  TYR B 105     6618   5340   6652    -43   -859    583       O
ATOM   1618  CE2 TYR B 105     -36.228 -12.085 -18.071  1.00 48.80           C
ANISOU 1618  CE2 TYR B 105     6632   5313   6598    -97   -902    502       C
ATOM   1619  CD2 TYR B 105     -37.408 -12.714 -17.678  1.00 48.78           C
ANISOU 1619  CD2 TYR B 105     6654   5293   6586   -132   -935    443       C
ATOM   1620  C   TYR B 105     -40.435 -14.970 -14.852  1.00 51.29           C
ANISOU 1620  C   TYR B 105     6999   5472   7015   -277   -964    365       C
ATOM   1621  O   TYR B 105     -40.613 -16.203 -14.822  1.00 48.41           O
ANISOU 1621  O   TYR B 105     6635   5058   6699   -280   -965    346       O
ATOM   1622  N   TRP B 106     -41.349 -14.049 -14.545  1.00 49.68           N
ANISOU 1622  N   TRP B 106     6784   5284   6808   -299   -960    369       N
ATOM   1623  CA  TRP B 106     -42.804 -14.291 -14.413  1.00 53.17           C
ANISOU 1623  CA  TRP B 106     7205   5698   7298   -328   -959    346       C
ATOM   1624  CB  TRP B 106     -43.363 -13.478 -13.246  1.00 54.57           C
ANISOU 1624  CB  TRP B 106     7383   5887   7464   -347   -934    389       C
ATOM   1625  CG  TRP B 106     -43.453 -14.192 -11.932  1.00 56.12           C
ANISOU 1625  CG  TRP B 106     7585   6051   7686   -348   -894    441       C
ATOM   1626  CD1 TRP B 106     -44.564 -14.696 -11.297  1.00 58.11           C
ANISOU 1626  CD1 TRP B 106     7816   6266   7998   -362   -856    471       C
ATOM   1627  NE1 TRP B 106     -44.240 -15.232 -10.080  1.00 55.58           N
ANISOU 1627  NE1 TRP B 106     7511   5935   7672   -331   -809    541       N
ATOM   1628  CE2 TRP B 106     -42.891 -15.090  -9.917  1.00 55.96           C
ANISOU 1628  CE2 TRP B 106     7592   6017   7654   -299   -830    539       C
ATOM   1629  CD2 TRP B 106     -42.361 -14.441 -11.060  1.00 54.52           C
ANISOU 1629  CD2 TRP B 106     7409   5858   7448   -316   -881    480       C
ATOM   1630  CE3 TRP B 106     -41.006 -14.169 -11.165  1.00 52.88           C
ANISOU 1630  CE3 TRP B 106     7218   5677   7198   -293   -904    473       C
ATOM   1631  CZ3 TRP B 106     -40.212 -14.564 -10.132  1.00 54.73           C
ANISOU 1631  CZ3 TRP B 106     7471   5919   7405   -255   -892    507       C
ATOM   1632  CH2 TRP B 106     -40.750 -15.201  -9.005  1.00 60.45           C
ANISOU 1632  CH2 TRP B 106     8205   6633   8131   -225   -845    561       C
ATOM   1633  CZ2 TRP B 106     -42.093 -15.462  -8.858  1.00 55.66           C
ANISOU 1633  CZ2 TRP B 106     7580   5995   7574   -246   -806    588       C
ATOM   1634  C   TRP B 106     -43.545 -13.923 -15.706  1.00 53.81           C
ANISOU 1634  C   TRP B 106     7267   5809   7370   -310   -992    285       C
ATOM   1635  O   TRP B 106     -43.222 -12.913 -16.327  1.00 51.98           O
ANISOU 1635  O   TRP B 106     7040   5630   7079   -280   -995    292       O
ATOM   1636  N   GLY B 107     -44.565 -14.696 -16.068  1.00 56.68           N
ANISOU 1636  N   GLY B 107     7599   6134   7801   -320  -1015    227       N
ATOM   1637  CA  GLY B 107     -45.643 -14.229 -16.961  1.00 58.16           C
ANISOU 1637  CA  GLY B 107     7759   6353   7986   -303  -1051    162       C
ATOM   1638  C   GLY B 107     -46.538 -13.229 -16.247  1.00 55.33           C
ANISOU 1638  C   GLY B 107     7391   6009   7622   -338  -1024    200       C
ATOM   1639  O   GLY B 107     -46.241 -12.896 -15.101  1.00 54.90           O
ANISOU 1639  O   GLY B 107     7355   5946   7558   -365   -984    271       O
ATOM   1640  N   GLN B 108     -47.656 -12.835 -16.868  1.00 60.73           N
ANISOU 1640  N   GLN B 108     8045   6717   8313   -328  -1053    146       N
ATOM   1641  CA  GLN B 108     -48.496 -11.686 -16.432  1.00 57.40           C
ANISOU 1641  CA  GLN B 108     7618   6327   7865   -346  -1033    176       C
ATOM   1642  CB  GLN B 108     -49.129 -11.008 -17.634  1.00 56.63           C
ANISOU 1642  CB  GLN B 108     7506   6293   7717   -293  -1070    116       C
ATOM   1643  CG  GLN B 108     -48.073 -10.619 -18.650  1.00 60.93           C
ANISOU 1643  CG  GLN B 108     8083   6898   8172   -218  -1076    122       C
ATOM   1644  CD  GLN B 108     -47.554 -11.786 -19.461  1.00 67.29           C
ANISOU 1644  CD  GLN B 108     8885   7696   8986   -171  -1117     56       C
ATOM   1645  OE1 GLN B 108     -47.871 -12.970 -19.214  1.00 63.82           O
ANISOU 1645  OE1 GLN B 108     8418   7189   8640   -206  -1145      2       O
ATOM   1646  NE2 GLN B 108     -46.760 -11.436 -20.467  1.00 67.39           N
ANISOU 1646  NE2 GLN B 108     8920   7775   8909    -82  -1116     65       N
ATOM   1647  C   GLN B 108     -49.610 -12.117 -15.478  1.00 58.71           C
ANISOU 1647  C   GLN B 108     7744   6437   8124   -399  -1009    191       C
ATOM   1648  O   GLN B 108     -50.248 -11.198 -14.961  1.00 58.13           O
ANISOU 1648  O   GLN B 108     7672   6392   8024   -410   -987    225       O
ATOM   1649  N   GLY B 109     -49.867 -13.426 -15.297  1.00 57.09           N
ANISOU 1649  N   GLY B 109     7503   6155   8035   -424  -1008    171       N
ATOM   1650  CA  GLY B 109     -50.977 -13.937 -14.461  1.00 57.20           C
ANISOU 1650  CA  GLY B 109     7461   6102   8171   -468   -969    202       C
ATOM   1651  C   GLY B 109     -52.242 -14.189 -15.275  1.00 60.32           C
ANISOU 1651  C   GLY B 109     7779   6473   8666   -476  -1020    104       C
ATOM   1652  O   GLY B 109     -52.574 -13.340 -16.131  1.00 60.62           O
ANISOU 1652  O   GLY B 109     7823   6585   8623   -442  -1069     42       O
ATOM   1653  N   THR B 110     -52.910 -15.333 -15.062  1.00 63.07           N
ANISOU 1653  N   THR B 110     8050   6717   9196   -513  -1010     86       N
ATOM   1654  CA  THR B 110     -54.254 -15.661 -15.619  1.00 60.54           C
ANISOU 1654  CA  THR B 110     7630   6350   9022   -530  -1058    -11       C
ATOM   1655  CB  THR B 110     -54.184 -16.977 -16.406  1.00 59.04           C
ANISOU 1655  CB  THR B 110     7377   6069   8986   -527  -1127   -130       C
ATOM   1656  OG1 THR B 110     -53.420 -16.820 -17.599  1.00 58.09           O
ANISOU 1656  OG1 THR B 110     7308   6028   8737   -457  -1214   -234       O
ATOM   1657  CG2 THR B 110     -55.529 -17.498 -16.849  1.00 63.60           C
ANISOU 1657  CG2 THR B 110     7829   6570   9767   -550  -1182   -241       C
ATOM   1658  C   THR B 110     -55.262 -15.569 -14.449  1.00 65.64           C
ANISOU 1658  C   THR B 110     8224   6949   9767   -575   -969     95       C
ATOM   1659  O   THR B 110     -55.072 -16.293 -13.402  1.00 62.31           O
ANISOU 1659  O   THR B 110     7790   6450   9434   -598   -879    209       O
ATOM   1660  N   LEU B 111     -56.242 -14.647 -14.552  1.00 65.33           N
ANISOU 1660  N   LEU B 111     8163   6966   9693   -573   -980     79       N
ATOM   1661  CA  LEU B 111     -57.488 -14.685 -13.729  1.00 68.19           C
ANISOU 1661  CA  LEU B 111     8445   7277  10187   -609   -912    148       C
ATOM   1662  CB  LEU B 111     -58.307 -13.385 -13.825  1.00 65.49           C
ANISOU 1662  CB  LEU B 111     8112   7032   9738   -592   -926    139       C
ATOM   1663  CG  LEU B 111     -58.909 -12.834 -12.515  1.00 68.84           C
ANISOU 1663  CG  LEU B 111     8538   7472  10146   -596   -821    283       C
ATOM   1664  CD1 LEU B 111     -59.148 -13.898 -11.452  1.00 68.01           C
ANISOU 1664  CD1 LEU B 111     8370   7259  10211   -619   -714    404       C
ATOM   1665  CD2 LEU B 111     -60.222 -12.080 -12.762  1.00 71.36           C
ANISOU 1665  CD2 LEU B 111     8801   7830  10481   -598   -841    245       C
ATOM   1666  C   LEU B 111     -58.305 -15.895 -14.218  1.00 71.43           C
ANISOU 1666  C   LEU B 111     8721   7559  10862   -647   -948     57       C
ATOM   1667  O   LEU B 111     -58.430 -16.094 -15.475  1.00 70.65           O
ANISOU 1667  O   LEU B 111     8588   7467  10791   -627  -1068   -113       O
ATOM   1668  N   VAL B 112     -58.830 -16.685 -13.278  1.00 72.30           N
ANISOU 1668  N   VAL B 112     8750   7554  11167   -687   -850    163       N
ATOM   1669  CA  VAL B 112     -59.724 -17.836 -13.597  1.00 72.02           C
ANISOU 1669  CA  VAL B 112     8557   7363  11443   -733   -869     91       C
ATOM   1670  CB  VAL B 112     -59.093 -19.149 -13.067  1.00 74.65           C
ANISOU 1670  CB  VAL B 112     8863   7561  11939   -754   -798    169       C
ATOM   1671  CG1 VAL B 112     -58.212 -19.778 -14.139  1.00 72.52           C
ANISOU 1671  CG1 VAL B 112     8618   7272  11663   -738   -916     13       C
ATOM   1672  CG2 VAL B 112     -60.097 -20.174 -12.538  1.00 74.53           C
ANISOU 1672  CG2 VAL B 112     8684   7367  12269   -805   -714    233       C
ATOM   1673  C   VAL B 112     -61.158 -17.534 -13.104  1.00 76.81           C
ANISOU 1673  C   VAL B 112     9059   7941  12185   -760   -812    145       C
ATOM   1674  O   VAL B 112     -62.120 -17.722 -13.956  1.00 81.15           O
ANISOU 1674  O   VAL B 112     9491   8445  12898   -781   -906     -8       O
ATOM   1675  N   THR B 113     -61.329 -17.065 -11.843  1.00 75.90           N
ANISOU 1675  N   THR B 113     8977   7860  12001   -748   -674    339       N
ATOM   1676  CA  THR B 113     -62.627 -16.939 -11.069  1.00 79.46           C
ANISOU 1676  CA  THR B 113     9325   8271  12596   -763   -573    449       C
ATOM   1677  CB  THR B 113     -63.519 -15.726 -11.497  1.00 78.51           C
ANISOU 1677  CB  THR B 113     9204   8262  12364   -752   -637    374       C
ATOM   1678  OG1 THR B 113     -64.108 -15.759 -12.807  1.00 74.68           O
ANISOU 1678  OG1 THR B 113     8641   7766  11969   -772   -783    163       O
ATOM   1679  CG2 THR B 113     -62.800 -14.392 -11.371  1.00 72.41           C
ANISOU 1679  CG2 THR B 113     8598   7663  11253   -697   -656    395       C
ATOM   1680  C   THR B 113     -63.252 -18.363 -10.896  1.00 80.24           C
ANISOU 1680  C   THR B 113     9251   8165  13072   -816   -511    481       C
ATOM   1681  O   THR B 113     -62.520 -19.226 -10.314  1.00 90.27           O
ANISOU 1681  O   THR B 113    10535   9356  14406   -810   -426    590       O
TER    1682      THR B 113
ATOM   1683  N   TYR C 304     -25.250 -41.549 -11.747  1.00 75.42           N
ANISOU 1683  N   TYR C 304     9672   7456  11530   -121  -1139    396       N
ATOM   1684  CA  TYR C 304     -25.973 -40.265 -11.446  1.00 76.07           C
ANISOU 1684  CA  TYR C 304     9632   7794  11475   -138  -1145    522       C
ATOM   1685  CB  TYR C 304     -25.181 -39.317 -10.535  1.00 79.60           C
ANISOU 1685  CB  TYR C 304    10065   8489  11691     49   -994    607       C
ATOM   1686  CG  TYR C 304     -25.052 -39.617  -9.056  1.00 81.76           C
ANISOU 1686  CG  TYR C 304    10254   8797  12016    171   -842    864       C
ATOM   1687  CD1 TYR C 304     -26.051 -40.235  -8.308  1.00 81.52           C
ANISOU 1687  CD1 TYR C 304    10097   8664  12211    112   -794   1114       C
ATOM   1688  CE1 TYR C 304     -25.891 -40.473  -6.945  1.00 82.07           C
ANISOU 1688  CE1 TYR C 304    10116   8797  12269    227   -642   1368       C
ATOM   1689  CZ  TYR C 304     -24.734 -40.047  -6.300  1.00 82.64           C
ANISOU 1689  CZ  TYR C 304    10253   9052  12092    402   -571   1361       C
ATOM   1690  OH  TYR C 304     -24.539 -40.222  -4.959  1.00 78.95           O
ANISOU 1690  OH  TYR C 304     9756   8690  11551    514   -448   1608       O
ATOM   1691  CE2 TYR C 304     -23.747 -39.392  -7.020  1.00 82.29           C
ANISOU 1691  CE2 TYR C 304    10304   9109  11854    454   -628   1103       C
ATOM   1692  CD2 TYR C 304     -23.920 -39.172  -8.377  1.00 82.30           C
ANISOU 1692  CD2 TYR C 304    10361   9037  11873    341   -744    867       C
ATOM   1693  C   TYR C 304     -26.161 -39.416 -12.711  1.00 72.49           C
ANISOU 1693  C   TYR C 304     9253   7452  10837   -236  -1294    317       C
ATOM   1694  O   TYR C 304     -25.180 -39.243 -13.472  1.00 72.11           O
ANISOU 1694  O   TYR C 304     9368   7443  10589   -195  -1296     94       O
ATOM   1695  N   THR C 305     -27.330 -38.778 -12.840  1.00 67.32           N
ANISOU 1695  N   THR C 305     8469   6880  10231   -337  -1392    422       N
ATOM   1696  CA  THR C 305     -27.625 -37.757 -13.884  1.00 65.55           C
ANISOU 1696  CA  THR C 305     8285   6799   9820   -407  -1541    313       C
ATOM   1697  CB  THR C 305     -29.074 -37.246 -13.846  1.00 68.25           C
ANISOU 1697  CB  THR C 305     8418   7194  10321   -502  -1655    490       C
ATOM   1698  OG1 THR C 305     -29.935 -38.325 -13.483  1.00 71.82           O
ANISOU 1698  OG1 THR C 305     8727   7462  11098   -619  -1691    604       O
ATOM   1699  CG2 THR C 305     -29.552 -36.695 -15.174  1.00 69.41           C
ANISOU 1699  CG2 THR C 305     8613   7408  10352   -627  -1901    381       C
ATOM   1700  C   THR C 305     -26.684 -36.567 -13.714  1.00 59.43           C
ANISOU 1700  C   THR C 305     7584   6232   8763   -255  -1418    277       C
ATOM   1701  O   THR C 305     -26.187 -36.350 -12.599  1.00 55.09           O
ANISOU 1701  O   THR C 305     6986   5753   8192   -113  -1239    384       O
ATOM   1702  N   MET C 306     -26.470 -35.824 -14.795  1.00 58.44           N
ANISOU 1702  N   MET C 306     7577   6204   8424   -299  -1519    139       N
ATOM   1703  CA  MET C 306     -25.763 -34.516 -14.772  1.00 57.04           C
ANISOU 1703  CA  MET C 306     7455   6212   8007   -195  -1423    124       C
ATOM   1704  CB  MET C 306     -25.370 -34.102 -16.187  1.00 58.69           C
ANISOU 1704  CB  MET C 306     7847   6477   7976   -275  -1534    -50       C
ATOM   1705  CG  MET C 306     -24.526 -35.180 -16.873  1.00 62.80           C
ANISOU 1705  CG  MET C 306     8539   6893   8428   -312  -1524   -285       C
ATOM   1706  SD  MET C 306     -23.068 -35.667 -15.904  1.00 62.39           S
ANISOU 1706  SD  MET C 306     8491   6817   8398   -131  -1272   -337       S
ATOM   1707  CE  MET C 306     -22.208 -34.090 -15.861  1.00 59.87           C
ANISOU 1707  CE  MET C 306     8197   6726   7826    -49  -1152   -332       C
ATOM   1708  C   MET C 306     -26.677 -33.473 -14.132  1.00 53.21           C
ANISOU 1708  C   MET C 306     6799   5820   7597   -155  -1405    328       C
ATOM   1709  O   MET C 306     -27.898 -33.599 -14.259  1.00 53.87           O
ANISOU 1709  O   MET C 306     6745   5860   7863   -239  -1532    444       O
ATOM   1710  N   CYS C 307     -26.105 -32.560 -13.358  1.00 53.31           N
ANISOU 1710  N   CYS C 307     6801   5947   7506    -26  -1238    365       N
ATOM   1711  CA  CYS C 307     -26.833 -31.446 -12.709  1.00 54.00           C
ANISOU 1711  CA  CYS C 307     6753   6114   7652     40  -1174    516       C
ATOM   1712  CB  CYS C 307     -25.880 -30.604 -11.861  1.00 54.37           C
ANISOU 1712  CB  CYS C 307     6845   6268   7547    166   -982    478       C
ATOM   1713  SG  CYS C 307     -25.078 -31.514 -10.501  1.00 52.45           S
ANISOU 1713  SG  CYS C 307     6590   6045   7294    261   -819    489       S
ATOM   1714  C   CYS C 307     -27.509 -30.637 -13.821  1.00 55.31           C
ANISOU 1714  C   CYS C 307     6923   6296   7797    -31  -1348    539       C
ATOM   1715  O   CYS C 307     -26.882 -30.464 -14.891  1.00 59.51           O
ANISOU 1715  O   CYS C 307     7626   6850   8136    -89  -1436    413       O
ATOM   1716  N   ASP C 308     -28.745 -30.193 -13.609  1.00 53.76           N
ANISOU 1716  N   ASP C 308     6540   6094   7792    -25  -1395    707       N
ATOM   1717  CA  ASP C 308     -29.437 -29.300 -14.571  1.00 53.13           C
ANISOU 1717  CA  ASP C 308     6434   6037   7717    -62  -1573    780       C
ATOM   1718  CB  ASP C 308     -30.871 -28.973 -14.141  1.00 55.41           C
ANISOU 1718  CB  ASP C 308     6448   6308   8299    -29  -1602    986       C
ATOM   1719  CG  ASP C 308     -31.630 -30.059 -13.385  1.00 59.12           C
ANISOU 1719  CG  ASP C 308     6722   6721   9019    -71  -1561   1072       C
ATOM   1720  OD1 ASP C 308     -32.476 -30.759 -14.028  1.00 57.92           O
ANISOU 1720  OD1 ASP C 308     6460   6518   9030   -212  -1783   1120       O
ATOM   1721  OD2 ASP C 308     -31.396 -30.181 -12.129  1.00 58.62           O
ANISOU 1721  OD2 ASP C 308     6614   6670   8987     27  -1308   1101       O
ATOM   1722  C   ASP C 308     -28.542 -28.062 -14.734  1.00 50.26           C
ANISOU 1722  C   ASP C 308     6220   5733   7143     18  -1472    722       C
ATOM   1723  O   ASP C 308     -28.280 -27.348 -13.751  1.00 49.89           O
ANISOU 1723  O   ASP C 308     6136   5707   7115    138  -1267    738       O
ATOM   1724  N   LYS C 309     -28.051 -27.843 -15.938  1.00 48.65           N
ANISOU 1724  N   LYS C 309     6195   5555   6735    -60  -1603    647       N
ATOM   1725  CA  LYS C 309     -26.906 -26.950 -16.210  1.00 49.90           C
ANISOU 1725  CA  LYS C 309     6532   5760   6667    -27  -1489    560       C
ATOM   1726  CB  LYS C 309     -26.441 -27.251 -17.630  1.00 51.58           C
ANISOU 1726  CB  LYS C 309     6947   6010   6641   -152  -1639    465       C
ATOM   1727  CG  LYS C 309     -27.431 -26.902 -18.711  1.00 54.84           C
ANISOU 1727  CG  LYS C 309     7357   6439   7041   -230  -1903    601       C
ATOM   1728  CD  LYS C 309     -27.104 -27.577 -19.996  1.00 57.64           C
ANISOU 1728  CD  LYS C 309     7914   6844   7141   -374  -2063    472       C
ATOM   1729  CE  LYS C 309     -27.325 -26.636 -21.161  1.00 59.75           C
ANISOU 1729  CE  LYS C 309     8303   7185   7215   -426  -2229    597       C
ATOM   1730  NZ  LYS C 309     -28.030 -27.298 -22.279  1.00 62.62           N
ANISOU 1730  NZ  LYS C 309     8731   7601   7461   -576  -2541    584       N
ATOM   1731  C   LYS C 309     -27.219 -25.447 -16.001  1.00 51.51           C
ANISOU 1731  C   LYS C 309     6686   5950   6936     65  -1427    691       C
ATOM   1732  O   LYS C 309     -26.233 -24.665 -15.842  1.00 51.57           O
ANISOU 1732  O   LYS C 309     6807   5970   6817    100  -1274    616       O
ATOM   1733  N   THR C 310     -28.495 -25.028 -15.980  1.00 49.82           N
ANISOU 1733  N   THR C 310     6297   5696   6938    105  -1530    874       N
ATOM   1734  CA  THR C 310     -28.913 -23.600 -15.858  1.00 50.02           C
ANISOU 1734  CA  THR C 310     6262   5665   7078    214  -1479   1011       C
ATOM   1735  CB  THR C 310     -30.141 -23.268 -16.731  1.00 52.76           C
ANISOU 1735  CB  THR C 310     6488   5991   7566    202  -1736   1227       C
ATOM   1736  OG1 THR C 310     -31.336 -23.914 -16.275  1.00 55.32           O
ANISOU 1736  OG1 THR C 310     6549   6307   8161    216  -1807   1324       O
ATOM   1737  CG2 THR C 310     -29.938 -23.623 -18.188  1.00 52.20           C
ANISOU 1737  CG2 THR C 310     6592   5989   7253     52  -1996   1225       C
ATOM   1738  C   THR C 310     -29.171 -23.230 -14.391  1.00 48.32           C
ANISOU 1738  C   THR C 310     5896   5411   7054    354  -1233   1008       C
ATOM   1739  O   THR C 310     -29.503 -22.040 -14.149  1.00 50.65           O
ANISOU 1739  O   THR C 310     6140   5628   7476    463  -1148   1088       O
ATOM   1740  N   LYS C 311     -29.013 -24.174 -13.453  1.00 46.74           N
ANISOU 1740  N   LYS C 311     5641   5251   6865    358  -1115    923       N
ATOM   1741  CA  LYS C 311     -29.467 -23.995 -12.045  1.00 47.93           C
ANISOU 1741  CA  LYS C 311     5639   5396   7175    481   -891    944       C
ATOM   1742  CB  LYS C 311     -30.385 -25.140 -11.612  1.00 47.43           C
ANISOU 1742  CB  LYS C 311     5383   5350   7287    455   -917   1039       C
ATOM   1743  CG  LYS C 311     -31.520 -25.470 -12.571  1.00 47.93           C
ANISOU 1743  CG  LYS C 311     5293   5380   7539    378  -1173   1193       C
ATOM   1744  CD  LYS C 311     -32.629 -26.313 -11.994  1.00 48.41           C
ANISOU 1744  CD  LYS C 311     5096   5434   7863    362  -1159   1319       C
ATOM   1745  CE  LYS C 311     -33.517 -25.597 -10.992  1.00 51.08           C
ANISOU 1745  CE  LYS C 311     5207   5761   8438    516   -937   1435       C
ATOM   1746  NZ  LYS C 311     -34.463 -24.630 -11.623  1.00 55.31           N
ANISOU 1746  NZ  LYS C 311     5576   6246   9195    586  -1060   1584       N
ATOM   1747  C   LYS C 311     -28.285 -23.831 -11.067  1.00 47.10           C
ANISOU 1747  C   LYS C 311     5666   5343   6887    522   -672    768       C
ATOM   1748  O   LYS C 311     -28.463 -24.163  -9.879  1.00 49.89           O
ANISOU 1748  O   LYS C 311     5938   5741   7278    586   -506    759       O
ATOM   1749  N   PHE C 312     -27.193 -23.202 -11.498  1.00 46.59           N
ANISOU 1749  N   PHE C 312     5781   5279   6643    488   -664    651       N
ATOM   1750  CA  PHE C 312     -25.976 -22.928 -10.685  1.00 45.92           C
ANISOU 1750  CA  PHE C 312     5808   5251   6389    504   -497    474       C
ATOM   1751  CB  PHE C 312     -24.745 -23.412 -11.444  1.00 44.80           C
ANISOU 1751  CB  PHE C 312     5815   5163   6046    400   -575    365       C
ATOM   1752  CG  PHE C 312     -24.535 -24.897 -11.352  1.00 45.55           C
ANISOU 1752  CG  PHE C 312     5892   5319   6097    365   -631    345       C
ATOM   1753  CD1 PHE C 312     -23.983 -25.456 -10.203  1.00 45.96           C
ANISOU 1753  CD1 PHE C 312     5920   5449   6093    414   -518    281       C
ATOM   1754  CE1 PHE C 312     -23.788 -26.829 -10.095  1.00 45.85           C
ANISOU 1754  CE1 PHE C 312     5890   5458   6074    398   -564    289       C
ATOM   1755  CZ  PHE C 312     -24.153 -27.647 -11.144  1.00 48.04           C
ANISOU 1755  CZ  PHE C 312     6181   5667   6404    319   -714    320       C
ATOM   1756  CD2 PHE C 312     -24.876 -25.727 -12.406  1.00 46.23           C
ANISOU 1756  CD2 PHE C 312     5994   5376   6193    283   -802    388       C
ATOM   1757  CE2 PHE C 312     -24.675 -27.095 -12.305  1.00 48.43           C
ANISOU 1757  CE2 PHE C 312     6266   5667   6469    254   -838    354       C
ATOM   1758  C   PHE C 312     -25.815 -21.430 -10.435  1.00 47.24           C
ANISOU 1758  C   PHE C 312     6022   5337   6588    561   -375    424       C
ATOM   1759  O   PHE C 312     -26.288 -20.657 -11.253  1.00 48.98           O
ANISOU 1759  O   PHE C 312     6247   5451   6911    565   -449    527       O
ATOM   1760  N   THR C 313     -25.120 -21.032  -9.369  1.00 48.04           N
ANISOU 1760  N   THR C 313     6171   5481   6600    594   -208    268       N
ATOM   1761  CA  THR C 313     -24.570 -19.656  -9.225  1.00 48.82           C
ANISOU 1761  CA  THR C 313     6365   5489   6695    597   -102    152       C
ATOM   1762  CB  THR C 313     -25.609 -18.722  -8.591  1.00 51.39           C
ANISOU 1762  CB  THR C 313     6611   5692   7224    727     38    184       C
ATOM   1763  OG1 THR C 313     -25.073 -17.404  -8.750  1.00 52.25           O
ANISOU 1763  OG1 THR C 313     6832   5656   7365    708    106     87       O
ATOM   1764  CG2 THR C 313     -25.924 -19.034  -7.145  1.00 50.78           C
ANISOU 1764  CG2 THR C 313     6469   5712   7111    814    211    101       C
ATOM   1765  C   THR C 313     -23.229 -19.688  -8.475  1.00 47.73           C
ANISOU 1765  C   THR C 313     6315   5463   6358    541    -26    -58       C
ATOM   1766  O   THR C 313     -22.946 -20.693  -7.830  1.00 48.14           O
ANISOU 1766  O   THR C 313     6334   5661   6295    548    -28    -88       O
ATOM   1767  N   TRP C 314     -22.433 -18.618  -8.540  1.00 47.27           N
ANISOU 1767  N   TRP C 314     6353   5332   6276    483     31   -186       N
ATOM   1768  CA  TRP C 314     -21.105 -18.584  -7.879  1.00 46.51           C
ANISOU 1768  CA  TRP C 314     6312   5350   6008    407     72   -392       C
ATOM   1769  CB  TRP C 314     -20.206 -17.510  -8.461  1.00 47.78           C
ANISOU 1769  CB  TRP C 314     6564   5404   6188    292     90   -483       C
ATOM   1770  CG  TRP C 314     -19.812 -17.822  -9.860  1.00 47.03           C
ANISOU 1770  CG  TRP C 314     6501   5300   6067    205    -11   -367       C
ATOM   1771  CD1 TRP C 314     -20.116 -17.113 -10.980  1.00 47.19           C
ANISOU 1771  CD1 TRP C 314     6585   5166   6179    169    -38   -232       C
ATOM   1772  NE1 TRP C 314     -19.582 -17.724 -12.076  1.00 48.40           N
ANISOU 1772  NE1 TRP C 314     6777   5396   6217     84   -121   -168       N
ATOM   1773  CE2 TRP C 314     -18.920 -18.851 -11.680  1.00 45.55           C
ANISOU 1773  CE2 TRP C 314     6364   5215   5727     76   -142   -269       C
ATOM   1774  CD2 TRP C 314     -19.040 -18.948 -10.283  1.00 45.35           C
ANISOU 1774  CD2 TRP C 314     6271   5247   5713    152    -89   -376       C
ATOM   1775  CE3 TRP C 314     -18.457 -20.024  -9.619  1.00 43.20           C
ANISOU 1775  CE3 TRP C 314     5936   5151   5328    172   -113   -454       C
ATOM   1776  CZ3 TRP C 314     -17.792 -20.968 -10.354  1.00 42.25           C
ANISOU 1776  CZ3 TRP C 314     5808   5115   5128    130   -175   -441       C
ATOM   1777  CH2 TRP C 314     -17.684 -20.854 -11.737  1.00 44.29           C
ANISOU 1777  CH2 TRP C 314     6139   5314   5374     55   -203   -373       C
ATOM   1778  CZ2 TRP C 314     -18.246 -19.804 -12.427  1.00 44.57           C
ANISOU 1778  CZ2 TRP C 314     6251   5205   5479     21   -195   -275       C
ATOM   1779  C   TRP C 314     -21.306 -18.391  -6.392  1.00 45.35           C
ANISOU 1779  C   TRP C 314     6152   5271   5809    482    198   -523       C
ATOM   1780  O   TRP C 314     -21.980 -17.474  -6.015  1.00 48.11           O
ANISOU 1780  O   TRP C 314     6514   5489   6276    547    314   -559       O
ATOM   1781  N   LYS C 315     -20.818 -19.322  -5.602  1.00 44.87           N
ANISOU 1781  N   LYS C 315     6064   5409   5574    487    176   -570       N
ATOM   1782  CA  LYS C 315     -20.791 -19.183  -4.139  1.00 48.16           C
ANISOU 1782  CA  LYS C 315     6499   5945   5853    536    282   -708       C
ATOM   1783  CB  LYS C 315     -21.149 -20.517  -3.486  1.00 48.93           C
ANISOU 1783  CB  LYS C 315     6530   6217   5845    610    265   -578       C
ATOM   1784  CG  LYS C 315     -20.932 -20.590  -1.985  1.00 51.49           C
ANISOU 1784  CG  LYS C 315     6892   6729   5943    648    347   -691       C
ATOM   1785  CD  LYS C 315     -21.216 -21.964  -1.441  1.00 52.69           C
ANISOU 1785  CD  LYS C 315     6983   7038   5998    712    325   -509       C
ATOM   1786  CE  LYS C 315     -20.916 -22.049   0.027  1.00 55.95           C
ANISOU 1786  CE  LYS C 315     7456   7670   6133    742    389   -594       C
ATOM   1787  NZ  LYS C 315     -21.080 -23.446   0.470  1.00 58.70           N
ANISOU 1787  NZ  LYS C 315     7750   8154   6399    798    353   -371       N
ATOM   1788  C   LYS C 315     -19.408 -18.621  -3.823  1.00 49.63           C
ANISOU 1788  C   LYS C 315     6750   6200   5907    418    247   -931       C
ATOM   1789  O   LYS C 315     -19.334 -17.694  -3.067  1.00 54.00           O
ANISOU 1789  O   LYS C 315     7371   6723   6424    405    341  -1117       O
ATOM   1790  N   ARG C 316     -18.358 -19.139  -4.444  1.00 51.68           N
ANISOU 1790  N   ARG C 316     6980   6534   6120    330    122   -921       N
ATOM   1791  CA  ARG C 316     -17.047 -18.445  -4.563  1.00 53.99           C
ANISOU 1791  CA  ARG C 316     7294   6839   6379    187     85  -1103       C
ATOM   1792  CB  ARG C 316     -15.886 -19.089  -3.788  1.00 57.31           C
ANISOU 1792  CB  ARG C 316     7654   7508   6612    149    -16  -1201       C
ATOM   1793  CG  ARG C 316     -16.238 -19.698  -2.440  1.00 61.45           C
ANISOU 1793  CG  ARG C 316     8182   8221   6946    249    -16  -1199       C
ATOM   1794  CD  ARG C 316     -15.116 -19.481  -1.439  1.00 67.02           C
ANISOU 1794  CD  ARG C 316     8878   9129   7458    170   -103  -1396       C
ATOM   1795  NE  ARG C 316     -15.586 -19.625  -0.071  1.00 70.87           N
ANISOU 1795  NE  ARG C 316     9429   9775   7721    247    -66  -1437       N
ATOM   1796  CZ  ARG C 316     -16.488 -18.841   0.528  1.00 72.90           C
ANISOU 1796  CZ  ARG C 316     9798   9952   7950    285     93  -1542       C
ATOM   1797  NH1 ARG C 316     -17.069 -17.833  -0.105  1.00 71.53           N
ANISOU 1797  NH1 ARG C 316     9673   9512   7991    267    217  -1602       N
ATOM   1798  NH2 ARG C 316     -16.822 -19.091   1.780  1.00 77.03           N
ANISOU 1798  NH2 ARG C 316    10384  10662   8222    353    138  -1574       N
ATOM   1799  C   ARG C 316     -16.646 -18.489  -6.028  1.00 51.29           C
ANISOU 1799  C   ARG C 316     6939   6399   6151    111     38  -1003       C
ATOM   1800  O   ARG C 316     -16.535 -19.611  -6.575  1.00 47.98           O
ANISOU 1800  O   ARG C 316     6465   6061   5703    142    -37   -878       O
ATOM   1801  N   ALA C 317     -16.380 -17.325  -6.604  1.00 51.87           N
ANISOU 1801  N   ALA C 317     7069   6302   6338      8     90  -1066       N
ATOM   1802  CA  ALA C 317     -15.887 -17.209  -8.001  1.00 52.01           C
ANISOU 1802  CA  ALA C 317     7097   6238   6426    -89     72   -973       C
ATOM   1803  C   ALA C 317     -14.495 -17.829  -8.043  1.00 53.06           C
ANISOU 1803  C   ALA C 317     7139   6557   6463   -175     16  -1056       C
ATOM   1804  O   ALA C 317     -13.812 -17.871  -7.024  1.00 55.18           O
ANISOU 1804  O   ALA C 317     7348   6967   6652   -200    -17  -1209       O
ATOM   1805  CB  ALA C 317     -15.816 -15.750  -8.439  1.00  0.00           C
ATOM   1806  N   PRO C 318     -14.064 -18.335  -9.223  1.00 50.66           N
ANISOU 1806  N   PRO C 318     6820   6268   6161   -216      5   -958       N
ATOM   1807  CA  PRO C 318     -12.710 -18.824  -9.416  1.00 49.09           C
ANISOU 1807  CA  PRO C 318     6512   6220   5918   -291    -10  -1034       C
ATOM   1808  CB  PRO C 318     -12.616 -18.980 -10.941  1.00 49.55           C
ANISOU 1808  CB  PRO C 318     6622   6215   5988   -340     40   -915       C
ATOM   1809  CG  PRO C 318     -14.024 -19.306 -11.360  1.00 48.76           C
ANISOU 1809  CG  PRO C 318     6626   6019   5883   -233     -3   -755       C
ATOM   1810  CD  PRO C 318     -14.882 -18.465 -10.440  1.00 49.62           C
ANISOU 1810  CD  PRO C 318     6770   6018   6063   -188      6   -773       C
ATOM   1811  C   PRO C 318     -11.650 -17.848  -8.891  1.00 53.24           C
ANISOU 1811  C   PRO C 318     6977   6763   6488   -442     17  -1214       C
ATOM   1812  O   PRO C 318     -11.651 -16.695  -9.298  1.00 50.54           O
ANISOU 1812  O   PRO C 318     6709   6249   6246   -558     96  -1232       O
ATOM   1813  N   THR C 319     -10.787 -18.356  -7.998  1.00 54.93           N
ANISOU 1813  N   THR C 319     7055   7179   6638   -440    -64  -1331       N
ATOM   1814  CA  THR C 319      -9.609 -17.671  -7.415  1.00 54.41           C
ANISOU 1814  CA  THR C 319     6878   7192   6605   -596    -91  -1520       C
ATOM   1815  CB  THR C 319      -9.920 -17.162  -6.000  1.00 58.85           C
ANISOU 1815  CB  THR C 319     7486   7790   7085   -591   -157  -1676       C
ATOM   1816  OG1 THR C 319     -10.124 -18.252  -5.103  1.00 58.99           O
ANISOU 1816  OG1 THR C 319     7459   8012   6942   -436   -266  -1636       O
ATOM   1817  CG2 THR C 319     -11.158 -16.297  -5.954  1.00 59.92           C
ANISOU 1817  CG2 THR C 319     7809   7693   7265   -558    -61  -1668       C
ATOM   1818  C   THR C 319      -8.417 -18.629  -7.393  1.00 54.50           C
ANISOU 1818  C   THR C 319     6680   7430   6599   -586   -163  -1533       C
ATOM   1819  O   THR C 319      -8.614 -19.878  -7.418  1.00 49.23           O
ANISOU 1819  O   THR C 319     5974   6861   5868   -424   -212  -1422       O
ATOM   1820  N   ASP C 320      -7.220 -18.045  -7.350  1.00 58.61           N
ANISOU 1820  N   ASP C 320     7054   8010   7207   -756   -167  -1663       N
ATOM   1821  CA  ASP C 320      -5.924 -18.727  -7.107  1.00 60.75           C
ANISOU 1821  CA  ASP C 320     7065   8511   7505   -766   -255  -1710       C
ATOM   1822  CB  ASP C 320      -4.768 -17.727  -7.164  1.00 66.00           C
ANISOU 1822  CB  ASP C 320     7576   9185   8314  -1009   -234  -1859       C
ATOM   1823  CG  ASP C 320      -3.413 -18.400  -7.119  1.00 71.79           C
ANISOU 1823  CG  ASP C 320     7997  10149   9132  -1018   -303  -1882       C
ATOM   1824  OD1 ASP C 320      -3.280 -19.390  -6.368  1.00 76.13           O
ANISOU 1824  OD1 ASP C 320     8444  10890   9593   -856   -461  -1851       O
ATOM   1825  OD2 ASP C 320      -2.518 -17.957  -7.862  1.00 78.97           O
ANISOU 1825  OD2 ASP C 320     8759  11039  10207  -1178   -185  -1909       O
ATOM   1826  C   ASP C 320      -5.987 -19.416  -5.741  1.00 59.70           C
ANISOU 1826  C   ASP C 320     6879   8580   7223   -638   -450  -1738       C
ATOM   1827  O   ASP C 320      -6.385 -18.735  -4.758  1.00 60.01           O
ANISOU 1827  O   ASP C 320     7019   8619   7162   -686   -519  -1858       O
ATOM   1828  N   SER C 321      -5.626 -20.706  -5.701  1.00 56.65           N
ANISOU 1828  N   SER C 321     6357   8347   6821   -477   -520  -1629       N
ATOM   1829  CA  SER C 321      -5.644 -21.579  -4.498  1.00 56.88           C
ANISOU 1829  CA  SER C 321     6329   8576   6707   -327   -707  -1583       C
ATOM   1830  CB  SER C 321      -5.637 -23.030  -4.865  1.00 56.23           C
ANISOU 1830  CB  SER C 321     6174   8528   6663   -122   -710  -1404       C
ATOM   1831  OG  SER C 321      -4.348 -23.427  -5.332  1.00 56.41           O
ANISOU 1831  OG  SER C 321     5934   8650   6847   -129   -713  -1418       O
ATOM   1832  C   SER C 321      -4.433 -21.287  -3.617  1.00 61.15           C
ANISOU 1832  C   SER C 321     6648   9344   7241   -432   -890  -1717       C
ATOM   1833  O   SER C 321      -4.510 -21.622  -2.426  1.00 63.47           O
ANISOU 1833  O   SER C 321     6944   9816   7356   -358  -1068  -1712       O
ATOM   1834  N   GLY C 322      -3.346 -20.764  -4.204  1.00 61.40           N
ANISOU 1834  N   GLY C 322     6484   9387   7456   -594   -850  -1813       N
ATOM   1835  CA  GLY C 322      -2.055 -20.558  -3.530  1.00 64.69           C
ANISOU 1835  CA  GLY C 322     6621  10031   7927   -710  -1036  -1932       C
ATOM   1836  C   GLY C 322      -1.071 -21.649  -3.881  1.00 67.77           C
ANISOU 1836  C   GLY C 322     6709  10568   8471   -578  -1072  -1812       C
ATOM   1837  O   GLY C 322       0.129 -21.341  -3.955  1.00 72.45           O
ANISOU 1837  O   GLY C 322     7012  11282   9236   -710  -1123  -1898       O
ATOM   1838  N   HIS C 323      -1.555 -22.878  -4.085  1.00 67.12           N
ANISOU 1838  N   HIS C 323     6679  10465   8360   -328  -1041  -1626       N
ATOM   1839  CA  HIS C 323      -0.756 -24.055  -4.522  1.00 68.19           C
ANISOU 1839  CA  HIS C 323     6559  10678   8671   -151  -1032  -1504       C
ATOM   1840  CB  HIS C 323      -1.087 -25.277  -3.652  1.00 68.32           C
ANISOU 1840  CB  HIS C 323     6587  10795   8576    100  -1209  -1326       C
ATOM   1841  CG  HIS C 323      -2.543 -25.502  -3.442  1.00 66.03           C
ANISOU 1841  CG  HIS C 323     6636  10364   8089    185  -1163  -1237       C
ATOM   1842  ND1 HIS C 323      -3.231 -24.917  -2.400  1.00 68.18           N
ANISOU 1842  ND1 HIS C 323     7090  10700   8116    122  -1277  -1280       N
ATOM   1843  CE1 HIS C 323      -4.501 -25.273  -2.453  1.00 67.04           C
ANISOU 1843  CE1 HIS C 323     7198  10407   7867    220  -1182  -1174       C
ATOM   1844  NE2 HIS C 323      -4.670 -26.055  -3.526  1.00 64.56           N
ANISOU 1844  NE2 HIS C 323     6886   9927   7718    328  -1033  -1075       N
ATOM   1845  CD2 HIS C 323      -3.453 -26.208  -4.148  1.00 65.98           C
ANISOU 1845  CD2 HIS C 323     6811  10159   8102    314  -1009  -1123       C
ATOM   1846  C   HIS C 323      -0.981 -24.302  -6.022  1.00 70.14           C
ANISOU 1846  C   HIS C 323     6886  10715   9051   -121   -738  -1469       C
ATOM   1847  O   HIS C 323      -1.316 -25.443  -6.390  1.00 74.26           O
ANISOU 1847  O   HIS C 323     7451  11168   9597     89   -682  -1343       O
ATOM   1848  N   ASP C 324      -0.877 -23.251  -6.847  1.00 71.07           N
ANISOU 1848  N   ASP C 324     7054  10720   9231   -333   -559  -1575       N
ATOM   1849  CA  ASP C 324      -0.869 -23.313  -8.334  1.00 69.08           C
ANISOU 1849  CA  ASP C 324     6856  10315   9075   -351   -275  -1554       C
ATOM   1850  CB  ASP C 324       0.437 -23.971  -8.789  1.00 73.87           C
ANISOU 1850  CB  ASP C 324     7119  11046   9903   -284   -195  -1556       C
ATOM   1851  CG  ASP C 324       1.082 -23.344 -10.018  1.00 76.48           C
ANISOU 1851  CG  ASP C 324     7372  11322  10364   -455     86  -1616       C
ATOM   1852  OD1 ASP C 324       0.342 -22.920 -10.929  1.00 76.25           O
ANISOU 1852  OD1 ASP C 324     7620  11120  10230   -529    268  -1597       O
ATOM   1853  OD2 ASP C 324       2.329 -23.286 -10.051  1.00 82.68           O
ANISOU 1853  OD2 ASP C 324     7807  12250  11357   -513    118  -1665       O
ATOM   1854  C   ASP C 324      -2.120 -24.044  -8.858  1.00 66.29           C
ANISOU 1854  C   ASP C 324     6798   9792   8597   -190   -195  -1444       C
ATOM   1855  O   ASP C 324      -1.968 -24.972  -9.681  1.00 70.16           O
ANISOU 1855  O   ASP C 324     7262  10240   9156    -57    -64  -1398       O
ATOM   1856  N   THR C 325      -3.323 -23.673  -8.409  1.00 60.56           N
ANISOU 1856  N   THR C 325     6335   8969   7707   -199   -266  -1415       N
ATOM   1857  CA  THR C 325      -4.593 -24.253  -8.922  1.00 53.73           C
ANISOU 1857  CA  THR C 325     5732   7939   6745    -81   -204  -1310       C
ATOM   1858  CB  THR C 325      -5.045 -25.515  -8.156  1.00 52.07           C
ANISOU 1858  CB  THR C 325     5525   7768   6492    140   -343  -1197       C
ATOM   1859  OG1 THR C 325      -5.481 -25.219  -6.834  1.00 51.01           O
ANISOU 1859  OG1 THR C 325     5431   7719   6230    144   -515  -1182       O
ATOM   1860  CG2 THR C 325      -3.989 -26.589  -8.015  1.00 55.31           C
ANISOU 1860  CG2 THR C 325     5678   8296   7041    289   -387  -1167       C
ATOM   1861  C   THR C 325      -5.678 -23.169  -8.920  1.00 52.27           C
ANISOU 1861  C   THR C 325     5795   7612   6452   -200   -183  -1318       C
ATOM   1862  O   THR C 325      -5.457 -22.081  -8.419  1.00 52.05           O
ANISOU 1862  O   THR C 325     5753   7601   6424   -350   -216  -1413       O
ATOM   1863  N   VAL C 326      -6.830 -23.465  -9.494  1.00 50.38           N
ANISOU 1863  N   VAL C 326     5771   7225   6148   -134   -130  -1225       N
ATOM   1864  CA  VAL C 326      -8.001 -22.557  -9.438  1.00 49.54           C
ANISOU 1864  CA  VAL C 326     5879   6974   5969   -199   -123  -1200       C
ATOM   1865  CB  VAL C 326      -8.468 -22.186 -10.852  1.00 48.81           C
ANISOU 1865  CB  VAL C 326     5945   6725   5877   -269     18  -1142       C
ATOM   1866  CG1 VAL C 326      -9.582 -21.149 -10.845  1.00 47.83           C
ANISOU 1866  CG1 VAL C 326     6006   6441   5728   -327     22  -1097       C
ATOM   1867  CG2 VAL C 326      -7.296 -21.711 -11.681  1.00 50.07           C
ANISOU 1867  CG2 VAL C 326     6002   6916   6106   -409    155  -1205       C
ATOM   1868  C   VAL C 326      -9.061 -23.276  -8.623  1.00 48.34           C
ANISOU 1868  C   VAL C 326     5810   6819   5737    -45   -229  -1110       C
ATOM   1869  O   VAL C 326      -9.312 -24.490  -8.905  1.00 50.89           O
ANISOU 1869  O   VAL C 326     6133   7133   6070     89   -243  -1020       O
ATOM   1870  N   VAL C 327      -9.591 -22.593  -7.608  1.00 46.16           N
ANISOU 1870  N   VAL C 327     5594   6551   5394    -65   -287  -1144       N
ATOM   1871  CA  VAL C 327     -10.691 -23.127  -6.753  1.00 44.77           C
ANISOU 1871  CA  VAL C 327     5502   6378   5132     66   -349  -1050       C
ATOM   1872  CB  VAL C 327     -10.317 -23.276  -5.262  1.00 44.31           C
ANISOU 1872  CB  VAL C 327     5367   6513   4958    110   -470  -1093       C
ATOM   1873  CG1 VAL C 327      -9.287 -24.373  -5.091  1.00 43.99           C
ANISOU 1873  CG1 VAL C 327     5146   6627   4942    195   -566  -1046       C
ATOM   1874  CG2 VAL C 327      -9.835 -21.996  -4.610  1.00 44.44           C
ANISOU 1874  CG2 VAL C 327     5379   6581   4925    -36   -490  -1280       C
ATOM   1875  C   VAL C 327     -11.927 -22.262  -6.968  1.00 45.68           C
ANISOU 1875  C   VAL C 327     5785   6320   5251     34   -276  -1025       C
ATOM   1876  O   VAL C 327     -11.797 -21.067  -7.294  1.00 46.29           O
ANISOU 1876  O   VAL C 327     5912   6303   5375    -92   -211  -1112       O
ATOM   1877  N   MET C 328     -13.083 -22.892  -6.849  1.00 45.42           N
ANISOU 1877  N   MET C 328     5822   6232   5204    147   -281   -894       N
ATOM   1878  CA  MET C 328     -14.394 -22.236  -6.969  1.00 45.49           C
ANISOU 1878  CA  MET C 328     5949   6087   5247    155   -222   -838       C
ATOM   1879  CB  MET C 328     -14.843 -22.161  -8.431  1.00 46.57           C
ANISOU 1879  CB  MET C 328     6153   6069   5471    118   -191   -749       C
ATOM   1880  CG  MET C 328     -15.061 -23.512  -9.109  1.00 45.20           C
ANISOU 1880  CG  MET C 328     5967   5898   5309    183   -240   -642       C
ATOM   1881  SD  MET C 328     -14.594 -23.444 -10.883  1.00 49.55           S
ANISOU 1881  SD  MET C 328     6582   6376   5868     84   -205   -644       S
ATOM   1882  CE  MET C 328     -12.810 -23.530 -10.775  1.00 50.17           C
ANISOU 1882  CE  MET C 328     6536   6598   5930     34   -158   -788       C
ATOM   1883  C   MET C 328     -15.387 -23.051  -6.154  1.00 46.28           C
ANISOU 1883  C   MET C 328     6053   6225   5308    285   -242   -719       C
ATOM   1884  O   MET C 328     -15.123 -24.254  -5.863  1.00 42.68           O
ANISOU 1884  O   MET C 328     5533   5865   4820    362   -304   -642       O
ATOM   1885  N   GLU C 329     -16.480 -22.402  -5.773  1.00 47.76           N
ANISOU 1885  N   GLU C 329     6303   6328   5517    313   -174   -697       N
ATOM   1886  CA  GLU C 329     -17.640 -23.085  -5.158  1.00 49.73           C
ANISOU 1886  CA  GLU C 329     6545   6585   5765    425   -151   -556       C
ATOM   1887  CB  GLU C 329     -17.658 -22.798  -3.659  1.00 52.97           C
ANISOU 1887  CB  GLU C 329     6970   7134   6023    467   -101   -632       C
ATOM   1888  CG  GLU C 329     -17.204 -23.969  -2.794  1.00 55.72           C
ANISOU 1888  CG  GLU C 329     7268   7673   6231    533   -173   -552       C
ATOM   1889  CD  GLU C 329     -17.693 -23.840  -1.355  1.00 58.40           C
ANISOU 1889  CD  GLU C 329     7650   8149   6391    594    -99   -557       C
ATOM   1890  OE1 GLU C 329     -17.082 -23.038  -0.600  1.00 59.82           O
ANISOU 1890  OE1 GLU C 329     7876   8441   6410    545   -102   -746       O
ATOM   1891  OE2 GLU C 329     -18.740 -24.473  -1.019  1.00 55.43           O
ANISOU 1891  OE2 GLU C 329     7266   7759   6037    677    -24   -384       O
ATOM   1892  C   GLU C 329     -18.909 -22.654  -5.897  1.00 46.73           C
ANISOU 1892  C   GLU C 329     6193   6022   5539    439   -103   -457       C
ATOM   1893  O   GLU C 329     -18.945 -21.516  -6.405  1.00 44.70           O
ANISOU 1893  O   GLU C 329     5988   5646   5351    384    -63   -522       O
ATOM   1894  N   VAL C 330     -19.901 -23.545  -5.962  1.00 46.82           N
ANISOU 1894  N   VAL C 330     6161   6005   5623    505   -118   -290       N
ATOM   1895  CA  VAL C 330     -21.206 -23.277  -6.637  1.00 45.21           C
ANISOU 1895  CA  VAL C 330     5938   5649   5588    524   -108   -166       C
ATOM   1896  CB  VAL C 330     -21.353 -24.018  -7.978  1.00 43.94           C
ANISOU 1896  CB  VAL C 330     5776   5415   5504    473   -235    -71       C
ATOM   1897  CG1 VAL C 330     -20.396 -23.475  -9.029  1.00 43.86           C
ANISOU 1897  CG1 VAL C 330     5848   5375   5442    380   -275   -164       C
ATOM   1898  CG2 VAL C 330     -21.237 -25.525  -7.837  1.00 44.27           C
ANISOU 1898  CG2 VAL C 330     5775   5513   5533    492   -297     -3       C
ATOM   1899  C   VAL C 330     -22.353 -23.639  -5.705  1.00 44.78           C
ANISOU 1899  C   VAL C 330     5810   5618   5586    617    -22    -53       C
ATOM   1900  O   VAL C 330     -22.305 -24.686  -5.103  1.00 45.80           O
ANISOU 1900  O   VAL C 330     5903   5842   5656    648    -29     19       O
ATOM   1901  N   THR C 331     -23.324 -22.744  -5.601  1.00 47.77           N
ANISOU 1901  N   THR C 331     6162   5901   6086    664     73    -30       N
ATOM   1902  CA  THR C 331     -24.696 -23.035  -5.148  1.00 47.43           C
ANISOU 1902  CA  THR C 331     6003   5835   6182    747    159    120       C
ATOM   1903  C   THR C 331     -25.453 -23.673  -6.306  1.00 45.93           C
ANISOU 1903  C   THR C 331     5727   5546   6178    709     13    290       C
ATOM   1904  O   THR C 331     -25.066 -23.482  -7.476  1.00 45.94           O
ANISOU 1904  O   THR C 331     5788   5478   6191    637   -125    273       O
ATOM   1905  CB  THR C 331     -25.372 -21.768  -4.713  1.00  0.00           C
ATOM   1906  OG1 THR C 331     -24.697 -21.211  -3.582  1.00  0.00           O
ATOM   1907  CG2 THR C 331     -26.818 -22.078  -4.339  1.00  0.00           C
ATOM   1908  N   PHE C 332     -26.506 -24.410  -6.001  1.00 44.91           N
ANISOU 1908  N   PHE C 332     5464   5418   6183    743     41    450       N
ATOM   1909  CA  PHE C 332     -27.262 -25.130  -7.044  1.00 45.12           C
ANISOU 1909  CA  PHE C 332     5394   5359   6390    681   -127    599       C
ATOM   1910  CB  PHE C 332     -26.459 -26.350  -7.487  1.00 45.08           C
ANISOU 1910  CB  PHE C 332     5462   5380   6285    595   -262    578       C
ATOM   1911  CG  PHE C 332     -27.197 -27.386  -8.286  1.00 45.95           C
ANISOU 1911  CG  PHE C 332     5488   5411   6559    515   -420    700       C
ATOM   1912  CD1 PHE C 332     -27.255 -27.297  -9.667  1.00 46.77           C
ANISOU 1912  CD1 PHE C 332     5636   5445   6689    430   -612    681       C
ATOM   1913  CE1 PHE C 332     -27.909 -28.262 -10.417  1.00 47.67           C
ANISOU 1913  CE1 PHE C 332     5689   5491   6932    333   -782    756       C
ATOM   1914  CZ  PHE C 332     -28.494 -29.343  -9.796  1.00 47.80           C
ANISOU 1914  CZ  PHE C 332     5586   5481   7095    316   -750    861       C
ATOM   1915  CD2 PHE C 332     -27.807 -28.466  -7.672  1.00 46.72           C
ANISOU 1915  CD2 PHE C 332     5474   5505   6773    508   -382    830       C
ATOM   1916  CE2 PHE C 332     -28.484 -29.418  -8.424  1.00 48.19           C
ANISOU 1916  CE2 PHE C 332     5581   5595   7135    407   -540    919       C
ATOM   1917  C   PHE C 332     -28.652 -25.385  -6.488  1.00 46.45           C
ANISOU 1917  C   PHE C 332     5366   5513   6771    737    -29    766       C
ATOM   1918  O   PHE C 332     -28.755 -25.873  -5.360  1.00 45.39           O
ANISOU 1918  O   PHE C 332     5197   5466   6583    781    130    803       O
ATOM   1919  N   SER C 333     -29.669 -24.978  -7.255  1.00 47.01           N
ANISOU 1919  N   SER C 333     5305   5485   7072    739   -115    874       N
ATOM   1920  CA  SER C 333     -31.095 -25.138  -6.912  1.00 49.33           C
ANISOU 1920  CA  SER C 333     5353   5754   7637    787    -39   1050       C
ATOM   1921  CB  SER C 333     -31.842 -23.888  -7.241  1.00 51.96           C
ANISOU 1921  CB  SER C 333     5583   5997   8162    883    -13   1089       C
ATOM   1922  OG  SER C 333     -31.689 -23.609  -8.618  1.00 53.96           O
ANISOU 1922  OG  SER C 333     5895   6176   8431    811   -276   1107       O
ATOM   1923  C   SER C 333     -31.695 -26.344  -7.639  1.00 49.30           C
ANISOU 1923  C   SER C 333     5227   5713   7791    662   -245   1190       C
ATOM   1924  O   SER C 333     -32.878 -26.554  -7.434  1.00 51.58           O
ANISOU 1924  O   SER C 333     5280   5982   8337    674   -205   1348       O
ATOM   1925  N   GLY C 334     -30.942 -27.089  -8.458  1.00 47.26           N
ANISOU 1925  N   GLY C 334     5111   5440   7406    542   -447   1123       N
ATOM   1926  CA  GLY C 334     -31.464 -28.252  -9.216  1.00 48.64           C
ANISOU 1926  CA  GLY C 334     5203   5555   7725    402   -658   1207       C
ATOM   1927  C   GLY C 334     -31.736 -29.473  -8.329  1.00 48.88           C
ANISOU 1927  C   GLY C 334     5140   5585   7845    369   -548   1303       C
ATOM   1928  O   GLY C 334     -31.656 -29.326  -7.108  1.00 47.69           O
ANISOU 1928  O   GLY C 334     4975   5510   7636    468   -301   1335       O
ATOM   1929  N   THR C 335     -32.057 -30.643  -8.888  1.00 48.97           N
ANISOU 1929  N   THR C 335     5104   5512   7991    227   -717   1352       N
ATOM   1930  CA  THR C 335     -32.340 -31.855  -8.054  1.00 52.78           C
ANISOU 1930  CA  THR C 335     5499   5956   8600    182   -606   1476       C
ATOM   1931  CB  THR C 335     -33.369 -32.802  -8.676  1.00 54.89           C
ANISOU 1931  CB  THR C 335     5584   6099   9174     11   -787   1584       C
ATOM   1932  OG1 THR C 335     -32.790 -33.167  -9.922  1.00 55.88           O
ANISOU 1932  OG1 THR C 335     5882   6152   9199    -97  -1051   1416       O
ATOM   1933  CG2 THR C 335     -34.754 -32.214  -8.840  1.00 55.15           C
ANISOU 1933  CG2 THR C 335     5324   6146   9484      2   -820   1728       C
ATOM   1934  C   THR C 335     -31.034 -32.620  -7.793  1.00 52.21           C
ANISOU 1934  C   THR C 335     5653   5875   8312    188   -581   1374       C
ATOM   1935  O   THR C 335     -30.116 -32.571  -8.647  1.00 52.94           O
ANISOU 1935  O   THR C 335     5928   5948   8239    164   -724   1198       O
ATOM   1936  N   LYS C 336     -30.931 -33.270  -6.641  1.00 53.37           N
ANISOU 1936  N   LYS C 336     5781   6043   8454    231   -395   1493       N
ATOM   1937  CA  LYS C 336     -29.650 -33.829  -6.119  1.00 54.41           C
ANISOU 1937  CA  LYS C 336     6102   6201   8370    290   -342   1436       C
ATOM   1938  CB  LYS C 336     -29.117 -32.888  -5.028  1.00 57.95           C
ANISOU 1938  CB  LYS C 336     6614   6842   8561    440   -141   1412       C
ATOM   1939  CG  LYS C 336     -29.211 -31.399  -5.376  1.00 59.46           C
ANISOU 1939  CG  LYS C 336     6812   7108   8673    493   -134   1278       C
ATOM   1940  CD  LYS C 336     -28.878 -30.404  -4.269  1.00 61.62           C
ANISOU 1940  CD  LYS C 336     7139   7544   8730    621     77   1226       C
ATOM   1941  CE  LYS C 336     -29.726 -30.525  -3.021  1.00 66.55           C
ANISOU 1941  CE  LYS C 336     7643   8250   9392    678    321   1398       C
ATOM   1942  NZ  LYS C 336     -31.095 -29.987  -3.196  1.00 69.28           N
ANISOU 1942  NZ  LYS C 336     7777   8548   9997    683    398   1485       N
ATOM   1943  C   LYS C 336     -29.920 -35.245  -5.626  1.00 54.29           C
ANISOU 1943  C   LYS C 336     6032   6065   8529    228   -304   1616       C
ATOM   1944  O   LYS C 336     -31.056 -35.564  -5.284  1.00 51.80           O
ANISOU 1944  O   LYS C 336     5529   5706   8447    165   -230   1801       O
ATOM   1945  N   PRO C 337     -28.925 -36.159  -5.582  1.00 55.50           N
ANISOU 1945  N   PRO C 337     6329   6143   8617    241   -346   1585       N
ATOM   1946  CA  PRO C 337     -27.551 -35.920  -6.033  1.00 52.92           C
ANISOU 1946  CA  PRO C 337     6189   5858   8062    309   -428   1372       C
ATOM   1947  CB  PRO C 337     -26.753 -37.117  -5.519  1.00 52.89           C
ANISOU 1947  CB  PRO C 337     6261   5765   8069    356   -405   1454       C
ATOM   1948  CG  PRO C 337     -27.700 -37.901  -4.650  1.00 56.24           C
ANISOU 1948  CG  PRO C 337     6562   6117   8691    316   -288   1738       C
ATOM   1949  CD  PRO C 337     -29.098 -37.522  -5.065  1.00 57.81           C
ANISOU 1949  CD  PRO C 337     6588   6284   9092    195   -301   1780       C
ATOM   1950  C   PRO C 337     -27.342 -35.922  -7.556  1.00 50.84           C
ANISOU 1950  C   PRO C 337     6001   5483   7831    213   -635   1156       C
ATOM   1951  O   PRO C 337     -28.100 -36.517  -8.254  1.00 51.61           O
ANISOU 1951  O   PRO C 337     6040   5429   8140     82   -755   1167       O
ATOM   1952  N   CYS C 338     -26.304 -35.245  -8.030  1.00 49.57           N
ANISOU 1952  N   CYS C 338     5973   5412   7447    270   -670    963       N
ATOM   1953  CA  CYS C 338     -26.006 -35.129  -9.474  1.00 50.33           C
ANISOU 1953  CA  CYS C 338     6172   5446   7505    187   -834    756       C
ATOM   1954  CB  CYS C 338     -26.878 -34.075 -10.163  1.00 51.12           C
ANISOU 1954  CB  CYS C 338     6216   5600   7607    122   -921    744       C
ATOM   1955  SG  CYS C 338     -26.661 -32.408  -9.489  1.00 51.50           S
ANISOU 1955  SG  CYS C 338     6251   5845   7471    247   -776    749       S
ATOM   1956  C   CYS C 338     -24.535 -34.802  -9.675  1.00 48.41           C
ANISOU 1956  C   CYS C 338     6072   5287   7036    270   -804    581       C
ATOM   1957  O   CYS C 338     -23.909 -34.195  -8.769  1.00 49.08           O
ANISOU 1957  O   CYS C 338     6154   5520   6975    380   -688    605       O
ATOM   1958  N   ARG C 339     -24.040 -35.167 -10.855  1.00 51.01           N
ANISOU 1958  N   ARG C 339     6516   5531   7335    208   -906    400       N
ATOM   1959  CA  ARG C 339     -22.650 -34.946 -11.308  1.00 52.95           C
ANISOU 1959  CA  ARG C 339     6882   5839   7398    266   -872    214       C
ATOM   1960  CB  ARG C 339     -22.237 -36.029 -12.309  1.00 56.08           C
ANISOU 1960  CB  ARG C 339     7386   6070   7852    215   -936     50       C
ATOM   1961  CG  ARG C 339     -21.772 -37.310 -11.641  1.00 62.17           C
ANISOU 1961  CG  ARG C 339     8134   6699   8791    300   -879    104       C
ATOM   1962  CD  ARG C 339     -20.337 -37.153 -11.143  1.00 67.03           C
ANISOU 1962  CD  ARG C 339     8751   7427   9292    454   -771     58       C
ATOM   1963  NE  ARG C 339     -19.392 -37.311 -12.239  1.00 69.28           N
ANISOU 1963  NE  ARG C 339     9142   7679   9504    456   -756   -185       N
ATOM   1964  CZ  ARG C 339     -19.035 -38.481 -12.762  1.00 70.29           C
ANISOU 1964  CZ  ARG C 339     9334   7605   9770    474   -750   -303       C
ATOM   1965  NH1 ARG C 339     -19.517 -39.611 -12.265  1.00 69.55           N
ANISOU 1965  NH1 ARG C 339     9207   7300   9918    487   -774   -182       N
ATOM   1966  NH2 ARG C 339     -18.188 -38.510 -13.778  1.00 70.61           N
ANISOU 1966  NH2 ARG C 339     9474   7642   9714    479   -701   -543       N
ATOM   1967  C   ARG C 339     -22.565 -33.551 -11.919  1.00 49.93           C
ANISOU 1967  C   ARG C 339     6545   5592   6833    235   -885    134       C
ATOM   1968  O   ARG C 339     -23.373 -33.255 -12.794  1.00 51.68           O
ANISOU 1968  O   ARG C 339     6787   5783   7066    132  -1000    126       O
ATOM   1969  N   ILE C 340     -21.620 -32.741 -11.460  1.00 46.72           N
ANISOU 1969  N   ILE C 340     6149   5324   6276    315   -784     89       N
ATOM   1970  CA  ILE C 340     -21.473 -31.333 -11.906  1.00 47.31           C
ANISOU 1970  CA  ILE C 340     6268   5504   6205    287   -771     33       C
ATOM   1971  CB  ILE C 340     -20.577 -30.525 -10.950  1.00 46.64           C
ANISOU 1971  CB  ILE C 340     6152   5556   6013    370   -651     10       C
ATOM   1972  CG1 ILE C 340     -21.075 -30.576  -9.508  1.00 47.32           C
ANISOU 1972  CG1 ILE C 340     6139   5690   6151    448   -587    150       C
ATOM   1973  CG2 ILE C 340     -20.461 -29.096 -11.426  1.00 47.14           C
ANISOU 1973  CG2 ILE C 340     6265   5676   5970    325   -630    -43       C
ATOM   1974  CD1 ILE C 340     -20.224 -29.772  -8.543  1.00 45.55           C
ANISOU 1974  CD1 ILE C 340     5902   5617   5789    511   -497     99       C
ATOM   1975  C   ILE C 340     -20.921 -31.369 -13.328  1.00 48.96           C
ANISOU 1975  C   ILE C 340     6610   5690   6302    208   -822   -125       C
ATOM   1976  O   ILE C 340     -19.975 -32.087 -13.609  1.00 48.81           O
ANISOU 1976  O   ILE C 340     6640   5650   6255    233   -780   -248       O
ATOM   1977  N   PRO C 341     -21.558 -30.691 -14.305  1.00 51.00           N
ANISOU 1977  N   PRO C 341     6932   5948   6498    116   -915   -117       N
ATOM   1978  CA  PRO C 341     -20.909 -30.458 -15.599  1.00 52.52           C
ANISOU 1978  CA  PRO C 341     7277   6170   6509     42   -929   -255       C
ATOM   1979  CB  PRO C 341     -22.115 -30.131 -16.502  1.00 51.44           C
ANISOU 1979  CB  PRO C 341     7181   6004   6358    -62  -1108   -172       C
ATOM   1980  CG  PRO C 341     -23.102 -29.476 -15.566  1.00 49.18           C
ANISOU 1980  CG  PRO C 341     6737   5714   6235     -9  -1120     14       C
ATOM   1981  CD  PRO C 341     -22.957 -30.220 -14.261  1.00 48.63           C
ANISOU 1981  CD  PRO C 341     6552   5619   6304     81  -1017     39       C
ATOM   1982  C   PRO C 341     -19.878 -29.321 -15.500  1.00 49.35           C
ANISOU 1982  C   PRO C 341     6898   5877   5976     68   -794   -296       C
ATOM   1983  O   PRO C 341     -20.246 -28.257 -15.178  1.00 55.53           O
ANISOU 1983  O   PRO C 341     7645   6687   6767     73   -785   -202       O
ATOM   1984  N   VAL C 342     -18.605 -29.599 -15.735  1.00 52.58           N
ANISOU 1984  N   VAL C 342     7347   6330   6300     86   -682   -440       N
ATOM   1985  CA  VAL C 342     -17.478 -28.631 -15.568  1.00 51.90           C
ANISOU 1985  CA  VAL C 342     7245   6347   6128     94   -544   -491       C
ATOM   1986  CB  VAL C 342     -16.662 -28.826 -14.280  1.00 50.15           C
ANISOU 1986  CB  VAL C 342     6881   6183   5990    197   -463   -512       C
ATOM   1987  CG1 VAL C 342     -16.034 -27.524 -13.846  1.00 49.69           C
ANISOU 1987  CG1 VAL C 342     6782   6214   5884    173   -382   -522       C
ATOM   1988  CG2 VAL C 342     -17.491 -29.383 -13.155  1.00 51.82           C
ANISOU 1988  CG2 VAL C 342     7003   6353   6332    273   -528   -394       C
ATOM   1989  C   VAL C 342     -16.539 -28.801 -16.745  1.00 51.59           C
ANISOU 1989  C   VAL C 342     7315   6345   5942     38   -460   -635       C
ATOM   1990  O   VAL C 342     -16.192 -29.921 -17.097  1.00 53.40           O
ANISOU 1990  O   VAL C 342     7572   6534   6182     67   -440   -749       O
ATOM   1991  N   ARG C 343     -16.091 -27.691 -17.279  1.00 52.71           N
ANISOU 1991  N   ARG C 343     7514   6552   5963    -35   -385   -629       N
ATOM   1992  CA  ARG C 343     -15.087 -27.663 -18.359  1.00 52.49           C
ANISOU 1992  CA  ARG C 343     7581   6588   5775    -97   -250   -750       C
ATOM   1993  CB  ARG C 343     -15.759 -28.033 -19.682  1.00 55.89           C
ANISOU 1993  CB  ARG C 343     8209   6996   6031   -182   -338   -768       C
ATOM   1994  CG  ARG C 343     -16.843 -27.049 -20.088  1.00 57.97           C
ANISOU 1994  CG  ARG C 343     8556   7245   6224   -261   -482   -585       C
ATOM   1995  CD  ARG C 343     -17.852 -27.598 -21.076  1.00 63.43           C
ANISOU 1995  CD  ARG C 343     9395   7914   6792   -332   -670   -573       C
ATOM   1996  NE  ARG C 343     -18.861 -26.571 -21.300  1.00 66.00           N
ANISOU 1996  NE  ARG C 343     9745   8229   7101   -377   -822   -358       N
ATOM   1997  CZ  ARG C 343     -18.725 -25.566 -22.160  1.00 68.21           C
ANISOU 1997  CZ  ARG C 343    10156   8565   7195   -456   -803   -253       C
ATOM   1998  NH1 ARG C 343     -17.637 -25.492 -22.908  1.00 72.97           N
ANISOU 1998  NH1 ARG C 343    10882   9255   7587   -515   -622   -356       N
ATOM   1999  NH2 ARG C 343     -19.680 -24.658 -22.288  1.00 64.81           N
ANISOU 1999  NH2 ARG C 343     9727   8100   6799   -470   -952    -33       N
ATOM   2000  C   ARG C 343     -14.498 -26.257 -18.351  1.00 49.37           C
ANISOU 2000  C   ARG C 343     7169   6253   5335   -165   -143   -696       C
ATOM   2001  O   ARG C 343     -14.903 -25.440 -17.499  1.00 46.51           O
ANISOU 2001  O   ARG C 343     6734   5863   5075   -152   -188   -596       O
ATOM   2002  N   ALA C 344     -13.525 -26.041 -19.219  1.00 50.64           N
ANISOU 2002  N   ALA C 344     7389   6487   5366   -234     17   -775       N
ATOM   2003  CA  ALA C 344     -12.900 -24.736 -19.500  1.00 50.52           C
ANISOU 2003  CA  ALA C 344     7384   6514   5299   -338    145   -717       C
ATOM   2004  CB  ALA C 344     -11.677 -24.519 -18.655  1.00 50.38           C
ANISOU 2004  CB  ALA C 344     7163   6556   5422   -318    277   -806       C
ATOM   2005  C   ALA C 344     -12.549 -24.753 -20.974  1.00 53.07           C
ANISOU 2005  C   ALA C 344     7886   6899   5382   -434    259   -744       C
ATOM   2006  O   ALA C 344     -12.253 -25.856 -21.500  1.00 52.85           O
ANISOU 2006  O   ALA C 344     7903   6906   5271   -395    312   -892       O
ATOM   2007  N   VAL C 345     -12.640 -23.603 -21.621  1.00 54.16           N
ANISOU 2007  N   VAL C 345     8136   7036   5405   -550    298   -602       N
ATOM   2008  CA  VAL C 345     -12.220 -23.480 -23.039  1.00 58.71           C
ANISOU 2008  CA  VAL C 345     8902   7701   5705   -659    438   -598       C
ATOM   2009  CB  VAL C 345     -13.434 -23.234 -23.955  1.00 60.43           C
ANISOU 2009  CB  VAL C 345     9352   7899   5710   -716    247   -433       C
ATOM   2010  CG1 VAL C 345     -14.431 -24.369 -23.839  1.00 61.59           C
ANISOU 2010  CG1 VAL C 345     9523   8011   5868   -637     21   -507       C
ATOM   2011  CG2 VAL C 345     -14.142 -21.917 -23.684  1.00 60.13           C
ANISOU 2011  CG2 VAL C 345     9318   7757   5770   -749    135   -183       C
ATOM   2012  C   VAL C 345     -11.159 -22.384 -23.105  1.00 60.78           C
ANISOU 2012  C   VAL C 345     9099   7994   6000   -764    664   -544       C
ATOM   2013  O   VAL C 345     -11.318 -21.340 -22.392  1.00 61.66           O
ANISOU 2013  O   VAL C 345     9129   8011   6287   -793    620   -425       O
ATOM   2014  N   ALA C 346     -10.098 -22.644 -23.870  1.00 63.36           N
ANISOU 2014  N   ALA C 346     9444   8438   6191   -819    911   -648       N
ATOM   2015  CA  ALA C 346      -9.238 -21.601 -24.477  1.00 65.98           C
ANISOU 2015  CA  ALA C 346     9797   8818   6454   -971   1151   -549       C
ATOM   2016  CB  ALA C 346      -8.199 -22.226 -25.376  1.00 67.61           C
ANISOU 2016  CB  ALA C 346    10027   9177   6486   -998   1437   -698       C
ATOM   2017  C   ALA C 346     -10.143 -20.637 -25.250  1.00 66.92           C
ANISOU 2017  C   ALA C 346    10162   8880   6386  -1071   1046   -286       C
ATOM   2018  O   ALA C 346     -11.157 -21.093 -25.797  1.00 66.84           O
ANISOU 2018  O   ALA C 346    10337   8877   6181  -1037    853   -240       O
ATOM   2019  N   HIS C 347      -9.806 -19.352 -25.270  1.00 69.04           N
ANISOU 2019  N   HIS C 347    10418   9079   6733  -1193   1152   -110       N
ATOM   2020  CA  HIS C 347     -10.556 -18.304 -26.008  1.00 71.94           C
ANISOU 2020  CA  HIS C 347    11007   9366   6959  -1285   1072    189       C
ATOM   2021  CB  HIS C 347      -9.980 -16.913 -25.680  1.00 76.78           C
ANISOU 2021  CB  HIS C 347    11536   9843   7793  -1411   1218    336       C
ATOM   2022  CG  HIS C 347     -10.432 -15.833 -26.612  1.00 80.79           C
ANISOU 2022  CG  HIS C 347    12276  10269   8153  -1521   1219    667       C
ATOM   2023  ND1 HIS C 347     -11.655 -15.189 -26.460  1.00 79.62           N
ANISOU 2023  ND1 HIS C 347    12219   9947   8086  -1461    966    884       N
ATOM   2024  CE1 HIS C 347     -11.799 -14.300 -27.426  1.00 85.37           C
ANISOU 2024  CE1 HIS C 347    13150  10630   8657  -1567   1013   1191       C
ATOM   2025  NE2 HIS C 347     -10.702 -14.348 -28.206  1.00 87.82           N
ANISOU 2025  NE2 HIS C 347    13515  11091   8762  -1709   1308   1177       N
ATOM   2026  CD2 HIS C 347      -9.851 -15.308 -27.715  1.00 83.62           C
ANISOU 2026  CD2 HIS C 347    12790  10696   8285  -1676   1443    841       C
ATOM   2027  C   HIS C 347     -10.541 -18.660 -27.504  1.00 72.79           C
ANISOU 2027  C   HIS C 347    11382   9639   6636  -1357   1160    248       C
ATOM   2028  O   HIS C 347      -9.490 -19.125 -27.992  1.00 73.74           O
ANISOU 2028  O   HIS C 347    11484   9906   6627  -1405   1435     98       O
ATOM   2029  N   GLY C 348     -11.664 -18.445 -28.200  1.00 72.53           N
ANISOU 2029  N   GLY C 348    11580   9594   6385  -1361    935    457       N
ATOM   2030  CA  GLY C 348     -11.905 -18.955 -29.561  1.00 76.51           C
ANISOU 2030  CA  GLY C 348    12368  10278   6425  -1416    924    485       C
ATOM   2031  C   GLY C 348     -11.399 -20.383 -29.697  1.00 78.13           C
ANISOU 2031  C   GLY C 348    12553  10627   6506  -1356   1031    132       C
ATOM   2032  O   GLY C 348     -10.317 -20.582 -30.264  1.00 80.32           O
ANISOU 2032  O   GLY C 348    12856  11037   6625  -1421   1354     17       O
ATOM   2033  N   SER C 349     -12.108 -21.325 -29.077  1.00 78.06           N
ANISOU 2033  N   SER C 349    12464  10567   6629  -1230    792    -35       N
ATOM   2034  CA  SER C 349     -11.926 -22.804 -29.146  1.00 76.35           C
ANISOU 2034  CA  SER C 349    12245  10423   6340  -1150    814   -363       C
ATOM   2035  CB  SER C 349     -10.537 -23.267 -28.815  1.00 75.97           C
ANISOU 2035  CB  SER C 349    12011  10422   6433  -1110   1151   -597       C
ATOM   2036  OG  SER C 349      -9.676 -23.044 -29.902  1.00 77.96           O
ANISOU 2036  OG  SER C 349    12409  10829   6384  -1219   1464   -604       O
ATOM   2037  C   SER C 349     -12.887 -23.401 -28.147  1.00 72.96           C
ANISOU 2037  C   SER C 349    11675   9859   6185  -1025    512   -419       C
ATOM   2038  O   SER C 349     -12.455 -23.998 -27.162  1.00 73.28           O
ANISOU 2038  O   SER C 349    11492   9838   6513   -919    567   -593       O
ATOM   2039  N   PRO C 350     -14.203 -23.195 -28.346  1.00 73.65           N
ANISOU 2039  N   PRO C 350    11871   9904   6208  -1036    189   -244       N
ATOM   2040  CA  PRO C 350     -15.185 -23.586 -27.335  1.00 72.81           C
ANISOU 2040  CA  PRO C 350    11601   9663   6399   -929    -78   -246       C
ATOM   2041  CB  PRO C 350     -16.410 -22.737 -27.713  1.00 72.30           C
ANISOU 2041  CB  PRO C 350    11636   9565   6271   -969   -355     59       C
ATOM   2042  CG  PRO C 350     -16.294 -22.575 -29.227  1.00 76.06           C
ANISOU 2042  CG  PRO C 350    12412  10205   6280  -1100   -332    132       C
ATOM   2043  CD  PRO C 350     -14.816 -22.641 -29.564  1.00 76.21           C
ANISOU 2043  CD  PRO C 350    12470  10322   6166  -1149     61    -28       C
ATOM   2044  C   PRO C 350     -15.454 -25.105 -27.344  1.00 72.58           C
ANISOU 2044  C   PRO C 350    11586   9639   6352   -876   -173   -512       C
ATOM   2045  O   PRO C 350     -15.968 -25.580 -26.355  1.00 73.45           O
ANISOU 2045  O   PRO C 350    11521   9637   6750   -782   -308   -548       O
ATOM   2046  N   ASP C 351     -15.070 -25.826 -28.412  1.00 74.95           N
ANISOU 2046  N   ASP C 351    12094  10056   6327   -938    -77   -699       N
ATOM   2047  CA  ASP C 351     -15.399 -27.270 -28.627  1.00 75.91           C
ANISOU 2047  CA  ASP C 351    12286  10155   6402   -914   -179   -972       C
ATOM   2048  CB  ASP C 351     -15.212 -27.704 -30.091  1.00 81.03           C
ANISOU 2048  CB  ASP C 351    13253  10956   6578  -1026   -115  -1130       C
ATOM   2049  CG  ASP C 351     -15.927 -26.878 -31.159  1.00 84.92           C
ANISOU 2049  CG  ASP C 351    13992  11586   6687  -1166   -305   -891       C
ATOM   2050  OD1 ASP C 351     -16.547 -25.851 -30.799  1.00 86.91           O
ANISOU 2050  OD1 ASP C 351    14155  11796   7070  -1167   -474   -572       O
ATOM   2051  OD2 ASP C 351     -15.863 -27.274 -32.355  1.00 84.37           O
ANISOU 2051  OD2 ASP C 351    14211  11666   6180  -1268   -285  -1026       O
ATOM   2052  C   ASP C 351     -14.528 -28.174 -27.733  1.00 71.64           C
ANISOU 2052  C   ASP C 351    11540   9522   6159   -780     23  -1210       C
ATOM   2053  O   ASP C 351     -14.927 -29.317 -27.499  1.00 73.81           O
ANISOU 2053  O   ASP C 351    11798   9698   6550   -728    -90  -1386       O
ATOM   2054  N   VAL C 352     -13.363 -27.705 -27.280  1.00 68.85           N
ANISOU 2054  N   VAL C 352    11030   9195   5934   -732    305  -1210       N
ATOM   2055  CA  VAL C 352     -12.348 -28.535 -26.568  1.00 65.63           C
ANISOU 2055  CA  VAL C 352    10420   8736   5780   -599    514  -1424       C
ATOM   2056  CB  VAL C 352     -10.980 -28.467 -27.260  1.00 67.40           C
ANISOU 2056  CB  VAL C 352    10668   9086   5852   -617    888  -1560       C
ATOM   2057  CG1 VAL C 352     -10.013 -29.454 -26.631  1.00 67.52           C
ANISOU 2057  CG1 VAL C 352    10469   9044   6143   -458   1076  -1783       C
ATOM   2058  CG2 VAL C 352     -11.095 -28.701 -28.753  1.00 73.51           C
ANISOU 2058  CG2 VAL C 352    11772   9977   6180   -727    959  -1669       C
ATOM   2059  C   VAL C 352     -12.228 -28.101 -25.097  1.00 62.68           C
ANISOU 2059  C   VAL C 352     9752   8281   5783   -506    470  -1296       C
ATOM   2060  O   VAL C 352     -11.893 -26.926 -24.837  1.00 58.75           O
ANISOU 2060  O   VAL C 352     9174   7825   5322   -557    539  -1130       O
ATOM   2061  N   ASN C 353     -12.433 -29.059 -24.184  1.00 60.53           N
ANISOU 2061  N   ASN C 353     9334   7893   5772   -381    373  -1383       N
ATOM   2062  CA  ASN C 353     -12.137 -28.946 -22.739  1.00 57.12           C
ANISOU 2062  CA  ASN C 353     8628   7408   5668   -271    357  -1315       C
ATOM   2063  CB  ASN C 353     -12.831 -30.015 -21.886  1.00 55.83           C
ANISOU 2063  CB  ASN C 353     8382   7107   5725   -161    179  -1341       C
ATOM   2064  CG  ASN C 353     -12.490 -29.832 -20.421  1.00 55.85           C
ANISOU 2064  CG  ASN C 353     8130   7095   5997    -55    168  -1253       C
ATOM   2065  OD1 ASN C 353     -12.781 -28.783 -19.842  1.00 58.75           O
ANISOU 2065  OD1 ASN C 353     8434   7491   6396    -93    105  -1097       O
ATOM   2066  ND2 ASN C 353     -11.788 -30.781 -19.829  1.00 54.55           N
ANISOU 2066  ND2 ASN C 353     7820   6891   6016     80    240  -1355       N
ATOM   2067  C   ASN C 353     -10.618 -28.981 -22.555  1.00 57.66           C
ANISOU 2067  C   ASN C 353     8526   7553   5830   -211    633  -1430       C
ATOM   2068  O   ASN C 353      -9.987 -29.914 -23.061  1.00 56.73           O
ANISOU 2068  O   ASN C 353     8430   7434   5690   -149    789  -1627       O
ATOM   2069  N   VAL C 354     -10.075 -27.966 -21.864  1.00 58.74           N
ANISOU 2069  N   VAL C 354     8492   7745   6083   -235    686  -1317       N
ATOM   2070  CA  VAL C 354      -8.627 -27.817 -21.521  1.00 58.46           C
ANISOU 2070  CA  VAL C 354     8227   7797   6187   -199    911  -1392       C
ATOM   2071  CB  VAL C 354      -8.036 -26.494 -22.057  1.00 58.02           C
ANISOU 2071  CB  VAL C 354     8185   7839   6021   -360   1079  -1305       C
ATOM   2072  CG1 VAL C 354      -8.118 -26.413 -23.572  1.00 59.48           C
ANISOU 2072  CG1 VAL C 354     8634   8081   5883   -467   1221  -1325       C
ATOM   2073  CG2 VAL C 354      -8.698 -25.281 -21.423  1.00 57.79           C
ANISOU 2073  CG2 VAL C 354     8155   7757   6044   -444    916  -1112       C
ATOM   2074  C   VAL C 354      -8.435 -27.944 -20.002  1.00 56.22           C
ANISOU 2074  C   VAL C 354     7686   7489   6186    -88    791  -1355       C
ATOM   2075  O   VAL C 354      -7.270 -28.026 -19.584  1.00 60.96           O
ANISOU 2075  O   VAL C 354     8058   8164   6939    -35    922  -1422       O
ATOM   2076  N   ALA C 355      -9.516 -27.947 -19.212  1.00 53.19           N
ANISOU 2076  N   ALA C 355     7329   7021   5862    -56    557  -1245       N
ATOM   2077  CA  ALA C 355      -9.506 -28.130 -17.740  1.00 50.90           C
ANISOU 2077  CA  ALA C 355     6840   6719   5781     50    429  -1195       C
ATOM   2078  CB  ALA C 355     -10.898 -27.963 -17.191  1.00 50.50           C
ANISOU 2078  CB  ALA C 355     6880   6581   5728     48    220  -1062       C
ATOM   2079  C   ALA C 355      -8.947 -29.511 -17.386  1.00 52.89           C
ANISOU 2079  C   ALA C 355     6965   6945   6186    219    453  -1293       C
ATOM   2080  O   ALA C 355      -9.587 -30.546 -17.753  1.00 57.35           O
ANISOU 2080  O   ALA C 355     7653   7393   6745    279    400  -1335       O
ATOM   2081  N   MET C 356      -7.773 -29.522 -16.761  1.00 53.69           N
ANISOU 2081  N   MET C 356     6824   7141   6435    286    528  -1329       N
ATOM   2082  CA  MET C 356      -7.245 -30.655 -15.971  1.00 57.42           C
ANISOU 2082  CA  MET C 356     7111   7594   7113    476    491  -1348       C
ATOM   2083  CB  MET C 356      -5.714 -30.612 -15.868  1.00 61.64           C
ANISOU 2083  CB  MET C 356     7375   8257   7786    527    639  -1424       C
ATOM   2084  CG  MET C 356      -4.967 -30.751 -17.200  1.00 64.98           C
ANISOU 2084  CG  MET C 356     7827   8700   8162    500    913  -1579       C
ATOM   2085  SD  MET C 356      -5.373 -32.254 -18.139  1.00 71.21           S
ANISOU 2085  SD  MET C 356     8813   9306   8938    629   1003  -1725       S
ATOM   2086  CE  MET C 356      -4.325 -33.495 -17.377  1.00 70.89           C
ANISOU 2086  CE  MET C 356     8464   9224   9247    900   1035  -1760       C
ATOM   2087  C   MET C 356      -7.874 -30.537 -14.579  1.00 54.04           C
ANISOU 2087  C   MET C 356     6624   7169   6741    517    272  -1199       C
ATOM   2088  O   MET C 356      -7.451 -29.675 -13.814  1.00 54.28           O
ANISOU 2088  O   MET C 356     6522   7320   6781    467    227  -1159       O
ATOM   2089  N   LEU C 357      -8.912 -31.319 -14.302  1.00 54.22           N
ANISOU 2089  N   LEU C 357     6758   7061   6783    583    149  -1126       N
ATOM   2090  CA  LEU C 357      -9.648 -31.270 -13.013  1.00 53.22           C
ANISOU 2090  CA  LEU C 357     6600   6937   6683    621    -27   -970       C
ATOM   2091  CB  LEU C 357     -10.992 -32.000 -13.099  1.00 53.20           C
ANISOU 2091  CB  LEU C 357     6756   6768   6688    635   -120   -893       C
ATOM   2092  CG  LEU C 357     -12.214 -31.124 -13.334  1.00 53.50           C
ANISOU 2092  CG  LEU C 357     6945   6783   6601    502   -184   -829       C
ATOM   2093  CD1 LEU C 357     -12.089 -30.382 -14.652  1.00 54.97           C
ANISOU 2093  CD1 LEU C 357     7254   6985   6646    371    -92   -928       C
ATOM   2094  CD2 LEU C 357     -13.473 -31.968 -13.308  1.00 54.12           C
ANISOU 2094  CD2 LEU C 357     7116   6708   6738    519   -287   -744       C
ATOM   2095  C   LEU C 357      -8.767 -31.946 -11.985  1.00 54.52           C
ANISOU 2095  C   LEU C 357     6548   7169   6997    779    -73   -923       C
ATOM   2096  O   LEU C 357      -8.094 -32.912 -12.371  1.00 59.03           O
ANISOU 2096  O   LEU C 357     7046   7678   7703    897      3   -985       O
ATOM   2097  N   ILE C 358      -8.771 -31.437 -10.752  1.00 52.86           N
ANISOU 2097  N   ILE C 358     6245   7082   6756    783   -192   -822       N
ATOM   2098  CA  ILE C 358      -8.180 -32.136  -9.578  1.00 50.97           C
ANISOU 2098  CA  ILE C 358     5826   6923   6617    939   -300   -716       C
ATOM   2099  CB  ILE C 358      -7.402 -31.158  -8.683  1.00 50.07           C
ANISOU 2099  CB  ILE C 358     5553   7037   6436    883   -377   -728       C
ATOM   2100  CG1 ILE C 358      -6.123 -30.712  -9.387  1.00 52.17           C
ANISOU 2100  CG1 ILE C 358     5652   7390   6779    829   -263   -876       C
ATOM   2101  CG2 ILE C 358      -7.088 -31.790  -7.336  1.00 52.04           C
ANISOU 2101  CG2 ILE C 358     5664   7396   6713   1027   -541   -577       C
ATOM   2102  CD1 ILE C 358      -6.099 -29.280  -9.803  1.00 52.37           C
ANISOU 2102  CD1 ILE C 358     5733   7470   6695    619   -194   -981       C
ATOM   2103  C   ILE C 358      -9.314 -32.860  -8.850  1.00 50.09           C
ANISOU 2103  C   ILE C 358     5819   6708   6504   1009   -403   -543       C
ATOM   2104  O   ILE C 358      -9.176 -34.072  -8.576  1.00 56.63           O
ANISOU 2104  O   ILE C 358     6595   7442   7479   1163   -434   -447       O
ATOM   2105  N   THR C 359     -10.420 -32.169  -8.606  1.00 46.76           N
ANISOU 2105  N   THR C 359     5535   6282   5951    905   -435   -496       N
ATOM   2106  CA  THR C 359     -11.617 -32.760  -7.982  1.00 47.03           C
ANISOU 2106  CA  THR C 359     5659   6221   5989    945   -498   -327       C
ATOM   2107  CB  THR C 359     -12.766 -31.750  -7.925  1.00 44.77           C
ANISOU 2107  CB  THR C 359     5496   5939   5576    819   -493   -316       C
ATOM   2108  OG1 THR C 359     -12.224 -30.565  -7.341  1.00 44.46           O
ANISOU 2108  OG1 THR C 359     5404   6080   5409    760   -503   -385       O
ATOM   2109  CG2 THR C 359     -13.962 -32.317  -7.192  1.00 42.96           C
ANISOU 2109  CG2 THR C 359     5318   5638   5365    858   -533   -132       C
ATOM   2110  C   THR C 359     -12.043 -33.965  -8.813  1.00 49.15           C
ANISOU 2110  C   THR C 359     6002   6257   6414    992   -464   -321       C
ATOM   2111  O   THR C 359     -12.400 -33.788  -9.974  1.00 47.38           O
ANISOU 2111  O   THR C 359     5890   5935   6177    897   -405   -443       O
ATOM   2112  N   PRO C 360     -12.019 -35.209  -8.281  1.00 53.83           N
ANISOU 2112  N   PRO C 360     6550   6747   7156   1129   -505   -184       N
ATOM   2113  CA  PRO C 360     -12.606 -36.349  -8.987  1.00 55.73           C
ANISOU 2113  CA  PRO C 360     6884   6724   7566   1149   -480   -186       C
ATOM   2114  CB  PRO C 360     -11.998 -37.596  -8.314  1.00 58.77           C
ANISOU 2114  CB  PRO C 360     7164   7019   8148   1338   -509    -45       C
ATOM   2115  CG  PRO C 360     -10.908 -37.039  -7.396  1.00 58.58           C
ANISOU 2115  CG  PRO C 360     6967   7256   8033   1421   -562      9       C
ATOM   2116  CD  PRO C 360     -11.348 -35.629  -7.043  1.00 55.19           C
ANISOU 2116  CD  PRO C 360     6581   7035   7354   1272   -585    -22       C
ATOM   2117  C   PRO C 360     -14.126 -36.317  -8.836  1.00 54.62           C
ANISOU 2117  C   PRO C 360     6856   6494   7402   1046   -522    -73       C
ATOM   2118  O   PRO C 360     -14.585 -35.843  -7.811  1.00 52.89           O
ANISOU 2118  O   PRO C 360     6610   6399   7087   1040   -559     76       O
ATOM   2119  N   ASN C 361     -14.832 -36.801  -9.867  1.00 57.70           N
ANISOU 2119  N   ASN C 361     7362   6685   7877    963   -513   -161       N
ATOM   2120  CA  ASN C 361     -16.319 -36.892  -9.976  1.00 55.86           C
ANISOU 2120  CA  ASN C 361     7209   6337   7678    847   -566    -74       C
ATOM   2121  CB  ASN C 361     -16.858 -38.225  -9.442  1.00 59.29           C
ANISOU 2121  CB  ASN C 361     7629   6561   8336    899   -594     97       C
ATOM   2122  CG  ASN C 361     -16.117 -39.418 -10.000  1.00 62.62           C
ANISOU 2122  CG  ASN C 361     8073   6770   8950    989   -563     -9       C
ATOM   2123  OD1 ASN C 361     -15.745 -39.434 -11.173  1.00 64.93           O
ANISOU 2123  OD1 ASN C 361     8446   7003   9222    947   -527   -251       O
ATOM   2124  ND2 ASN C 361     -15.909 -40.427  -9.167  1.00 69.02           N
ANISOU 2124  ND2 ASN C 361     8821   7458   9946   1119   -566    177       N
ATOM   2125  C   ASN C 361     -16.996 -35.765  -9.213  1.00 50.11           C
ANISOU 2125  C   ASN C 361     6451   5786   6801    793   -581     42       C
ATOM   2126  O   ASN C 361     -17.752 -36.021  -8.291  1.00 49.49           O
ANISOU 2126  O   ASN C 361     6336   5699   6770    809   -594    236       O
ATOM   2127  N   PRO C 362     -16.772 -34.493  -9.579  1.00 49.87           N
ANISOU 2127  N   PRO C 362     6441   5905   6602    727   -561    -72       N
ATOM   2128  CA  PRO C 362     -17.359 -33.378  -8.833  1.00 49.89           C
ANISOU 2128  CA  PRO C 362     6421   6048   6487    692   -554      9       C
ATOM   2129  CB  PRO C 362     -16.990 -32.117  -9.631  1.00 48.83           C
ANISOU 2129  CB  PRO C 362     6335   5996   6220    607   -528   -150       C
ATOM   2130  CG  PRO C 362     -16.221 -32.577 -10.865  1.00 50.40           C
ANISOU 2130  CG  PRO C 362     6588   6126   6436    586   -510   -309       C
ATOM   2131  CD  PRO C 362     -15.963 -34.067 -10.732  1.00 50.61           C
ANISOU 2131  CD  PRO C 362     6587   6023   6619    681   -520   -281       C
ATOM   2132  C   PRO C 362     -18.884 -33.553  -8.729  1.00 50.43           C
ANISOU 2132  C   PRO C 362     6500   6015   6646    632   -582    147       C
ATOM   2133  O   PRO C 362     -19.533 -33.679  -9.749  1.00 50.22           O
ANISOU 2133  O   PRO C 362     6529   5871   6683    540   -633     96       O
ATOM   2134  N   THR C 363     -19.404 -33.637  -7.504  1.00 50.73           N
ANISOU 2134  N   THR C 363     6478   6110   6689    683   -550    323       N
ATOM   2135  CA  THR C 363     -20.807 -34.027  -7.192  1.00 51.87           C
ANISOU 2135  CA  THR C 363     6584   6160   6964    642   -545    496       C
ATOM   2136  CB  THR C 363     -20.807 -35.409  -6.511  1.00 52.74           C
ANISOU 2136  CB  THR C 363     6660   6169   7210    705   -538    671       C
ATOM   2137  OG1 THR C 363     -20.729 -36.460  -7.480  1.00 51.79           O
ANISOU 2137  OG1 THR C 363     6580   5827   7272    665   -605    603       O
ATOM   2138  CG2 THR C 363     -22.043 -35.685  -5.689  1.00 55.85           C
ANISOU 2138  CG2 THR C 363     6987   6538   7697    683   -479    900       C
ATOM   2139  C   THR C 363     -21.469 -32.895  -6.381  1.00 50.44           C
ANISOU 2139  C   THR C 363     6365   6122   6676    646   -465    557       C
ATOM   2140  O   THR C 363     -20.773 -32.250  -5.554  1.00 50.05           O
ANISOU 2140  O   THR C 363     6323   6245   6451    709   -413    522       O
ATOM   2141  N   ILE C 364     -22.738 -32.587  -6.665  1.00 48.59           N
ANISOU 2141  N   ILE C 364     6087   5823   6551    580   -461    621       N
ATOM   2142  CA  ILE C 364     -23.646 -31.947  -5.669  1.00 47.80           C
ANISOU 2142  CA  ILE C 364     5916   5814   6433    611   -340    740       C
ATOM   2143  CB  ILE C 364     -24.643 -30.913  -6.259  1.00 48.95           C
ANISOU 2143  CB  ILE C 364     6015   5927   6656    562   -340    714       C
ATOM   2144  CG1 ILE C 364     -24.000 -29.789  -7.089  1.00 47.56           C
ANISOU 2144  CG1 ILE C 364     5927   5774   6369    540   -391    529       C
ATOM   2145  CG2 ILE C 364     -25.513 -30.353  -5.140  1.00 48.08           C
ANISOU 2145  CG2 ILE C 364     5820   5902   6547    623   -172    825       C
ATOM   2146  CD1 ILE C 364     -22.998 -28.934  -6.341  1.00 49.41           C
ANISOU 2146  CD1 ILE C 364     6224   6151   6399    599   -304    410       C
ATOM   2147  C   ILE C 364     -24.375 -33.096  -4.956  1.00 48.74           C
ANISOU 2147  C   ILE C 364     5957   5869   6693    618   -290    966       C
ATOM   2148  O   ILE C 364     -24.982 -33.951  -5.622  1.00 48.39           O
ANISOU 2148  O   ILE C 364     5870   5652   6864    537   -368   1028       O
ATOM   2149  N   GLU C 365     -24.279 -33.135  -3.635  1.00 54.29           N
ANISOU 2149  N   GLU C 365     6652   6708   7267    698   -165   1086       N
ATOM   2150  CA  GLU C 365     -24.965 -34.124  -2.772  1.00 60.38           C
ANISOU 2150  CA  GLU C 365     7357   7448   8138    708    -73   1345       C
ATOM   2151  CB  GLU C 365     -24.072 -34.608  -1.626  1.00 65.20           C
ANISOU 2151  CB  GLU C 365     8032   8195   8548    809    -33   1454       C
ATOM   2152  CG  GLU C 365     -22.659 -35.014  -2.040  1.00 67.76           C
ANISOU 2152  CG  GLU C 365     8427   8501   8818    855   -178   1340       C
ATOM   2153  CD  GLU C 365     -22.461 -36.500  -2.314  1.00 72.22           C
ANISOU 2153  CD  GLU C 365     8984   8856   9600    861   -248   1476       C
ATOM   2154  OE1 GLU C 365     -23.191 -37.045  -3.182  1.00 70.43           O
ANISOU 2154  OE1 GLU C 365     8724   8407   9631    764   -285   1475       O
ATOM   2155  OE2 GLU C 365     -21.584 -37.120  -1.637  1.00 76.06           O
ANISOU 2155  OE2 GLU C 365     9496   9394  10009    964   -274   1588       O
ATOM   2156  C   GLU C 365     -26.187 -33.414  -2.219  1.00 62.34           C
ANISOU 2156  C   GLU C 365     7509   7767   8412    703     91   1430       C
ATOM   2157  O   GLU C 365     -26.277 -32.177  -2.379  1.00 60.40           O
ANISOU 2157  O   GLU C 365     7271   7597   8079    722    125   1275       O
ATOM   2158  N   ASN C 366     -27.062 -34.153  -1.553  1.00 66.91           N
ANISOU 2158  N   ASN C 366     7994   8314   9115    687    210   1673       N
ATOM   2159  CA  ASN C 366     -28.312 -33.586  -0.990  1.00 76.92           C
ANISOU 2159  CA  ASN C 366     9132   9647  10448    689    409   1776       C
ATOM   2160  CB  ASN C 366     -29.098 -34.683  -0.261  1.00 84.19           C
ANISOU 2160  CB  ASN C 366     9950  10519  11518    652    545   2081       C
ATOM   2161  CG  ASN C 366     -29.643 -35.734  -1.215  1.00 88.40           C
ANISOU 2161  CG  ASN C 366    10378  10791  12419    515    397   2168       C
ATOM   2162  OD1 ASN C 366     -30.683 -35.536  -1.853  1.00 91.64           O
ANISOU 2162  OD1 ASN C 366    10623  11109  13086    427    370   2171       O
ATOM   2163  ND2 ASN C 366     -28.933 -36.845  -1.346  1.00 84.83           N
ANISOU 2163  ND2 ASN C 366    10014  10209  12007    495    285   2225       N
ATOM   2164  C   ASN C 366     -27.974 -32.301  -0.192  1.00 75.65           C
ANISOU 2164  C   ASN C 366     9054   9707   9982    794    551   1632       C
ATOM   2165  O   ASN C 366     -28.745 -31.345  -0.287  1.00 79.64           O
ANISOU 2165  O   ASN C 366     9477  10223  10557    810    653   1564       O
ATOM   2166  N   ASN C 367     -26.842 -32.246   0.518  1.00 73.00           N
ANISOU 2166  N   ASN C 367     8869   9530   9338    861    540   1572       N
ATOM   2167  CA  ASN C 367     -26.455 -31.119   1.412  1.00 71.12           C
ANISOU 2167  CA  ASN C 367     8732   9510   8779    939    664   1418       C
ATOM   2168  CB  ASN C 367     -26.411 -31.627   2.842  1.00 74.61           C
ANISOU 2168  CB  ASN C 367     9233  10147   8968    996    817   1604       C
ATOM   2169  CG  ASN C 367     -27.531 -32.615   3.086  1.00 81.76           C
ANISOU 2169  CG  ASN C 367    10009  10964  10094    962    954   1913       C
ATOM   2170  OD1 ASN C 367     -27.284 -33.822   3.211  1.00 83.85           O
ANISOU 2170  OD1 ASN C 367    10277  11164  10416    942    885   2132       O
ATOM   2171  ND2 ASN C 367     -28.762 -32.114   3.070  1.00 78.27           N
ANISOU 2171  ND2 ASN C 367     9429  10487   9824    952   1143   1935       N
ATOM   2172  C   ASN C 367     -25.106 -30.546   0.970  1.00 70.04           C
ANISOU 2172  C   ASN C 367     8714   9415   8481    943    484   1169       C
ATOM   2173  O   ASN C 367     -24.993 -29.303   0.740  1.00 67.64           O
ANISOU 2173  O   ASN C 367     8447   9131   8120    946    505    943       O
ATOM   2174  N   GLY C 368     -24.130 -31.435   0.797  1.00 70.01           N
ANISOU 2174  N   GLY C 368     8752   9399   8449    942    320   1216       N
ATOM   2175  CA  GLY C 368     -22.748 -31.073   0.433  1.00 72.12           C
ANISOU 2175  CA  GLY C 368     9097   9721   8585    945    156   1012       C
ATOM   2176  C   GLY C 368     -22.566 -30.657  -1.022  1.00 67.39           C
ANISOU 2176  C   GLY C 368     8481   8954   8171    879     40    836       C
ATOM   2177  O   GLY C 368     -23.555 -30.488  -1.744  1.00 63.89           O
ANISOU 2177  O   GLY C 368     7975   8366   7934    831     66    855       O
ATOM   2178  N   GLY C 369     -21.302 -30.529  -1.440  1.00 67.69           N
ANISOU 2178  N   GLY C 369     8563   9025   8132    873    -89    684       N
ATOM   2179  CA  GLY C 369     -20.903 -30.404  -2.850  1.00 60.68           C
ANISOU 2179  CA  GLY C 369     7676   7994   7387    811   -197    546       C
ATOM   2180  C   GLY C 369     -21.081 -28.977  -3.338  1.00 58.78           C
ANISOU 2180  C   GLY C 369     7465   7742   7126    760   -161    368       C
ATOM   2181  O   GLY C 369     -21.973 -28.225  -2.836  1.00 58.29           O
ANISOU 2181  O   GLY C 369     7396   7700   7054    774    -40    378       O
ATOM   2182  N   GLY C 370     -20.262 -28.629  -4.324  1.00 54.14           N
ANISOU 2182  N   GLY C 370     6908   7110   6552    707   -245    218       N
ATOM   2183  CA  GLY C 370     -20.180 -27.275  -4.863  1.00 47.37           C
ANISOU 2183  CA  GLY C 370     6094   6227   5679    650   -222     61       C
ATOM   2184  C   GLY C 370     -18.753 -26.851  -5.043  1.00 44.28           C
ANISOU 2184  C   GLY C 370     5729   5915   5180    612   -270   -106       C
ATOM   2185  O   GLY C 370     -18.599 -25.712  -5.475  1.00 49.46           O
ANISOU 2185  O   GLY C 370     6426   6535   5833    550   -243   -228       O
ATOM   2186  N   PHE C 371     -17.764 -27.688  -4.687  1.00 42.59           N
ANISOU 2186  N   PHE C 371     5477   5799   4905    650   -334    -97       N
ATOM   2187  CA  PHE C 371     -16.318 -27.338  -4.734  1.00 41.02           C
ANISOU 2187  CA  PHE C 371     5252   5708   4627    618   -384   -248       C
ATOM   2188  CB  PHE C 371     -15.554 -27.752  -3.477  1.00 41.34           C
ANISOU 2188  CB  PHE C 371     5239   5944   4525    685   -442   -221       C
ATOM   2189  CG  PHE C 371     -14.115 -27.298  -3.473  1.00 41.60           C
ANISOU 2189  CG  PHE C 371     5203   6102   4502    639   -511   -378       C
ATOM   2190  CD1 PHE C 371     -13.765 -26.035  -3.031  1.00 40.91           C
ANISOU 2190  CD1 PHE C 371     5140   6102   4305    549   -500   -550       C
ATOM   2191  CE1 PHE C 371     -12.446 -25.614  -3.031  1.00 43.24           C
ANISOU 2191  CE1 PHE C 371     5342   6508   4577    480   -572   -694       C
ATOM   2192  CZ  PHE C 371     -11.449 -26.456  -3.460  1.00 43.90           C
ANISOU 2192  CZ  PHE C 371     5294   6634   4753    523   -642   -658       C
ATOM   2193  CD2 PHE C 371     -13.107 -28.137  -3.927  1.00 42.48           C
ANISOU 2193  CD2 PHE C 371     5211   6228   4700    682   -579   -362       C
ATOM   2194  CE2 PHE C 371     -11.784 -27.715  -3.912  1.00 44.34           C
ANISOU 2194  CE2 PHE C 371     5340   6591   4918    636   -636   -496       C
ATOM   2195  C   PHE C 371     -15.684 -27.969  -5.963  1.00 40.49           C
ANISOU 2195  C   PHE C 371     5160   5551   4672    599   -424   -275       C
ATOM   2196  O   PHE C 371     -15.879 -29.170  -6.183  1.00 41.70           O
ANISOU 2196  O   PHE C 371     5297   5633   4916    660   -455   -168       O
ATOM   2197  N   ILE C 372     -14.982 -27.167  -6.763  1.00 41.81           N
ANISOU 2197  N   ILE C 372     5336   5709   4839    511   -404   -419       N
ATOM   2198  CA  ILE C 372     -14.237 -27.649  -7.962  1.00 43.11           C
ANISOU 2198  CA  ILE C 372     5486   5820   5076    486   -401   -476       C
ATOM   2199  CB  ILE C 372     -14.872 -27.304  -9.328  1.00 43.65           C
ANISOU 2199  CB  ILE C 372     5661   5744   5180    403   -367   -488       C
ATOM   2200  CG1 ILE C 372     -16.271 -27.894  -9.507  1.00 44.61           C
ANISOU 2200  CG1 ILE C 372     5839   5745   5367    429   -407   -359       C
ATOM   2201  CG2 ILE C 372     -13.966 -27.742 -10.466  1.00 42.15           C
ANISOU 2201  CG2 ILE C 372     5471   5537   5007    375   -332   -577       C
ATOM   2202  CD1 ILE C 372     -17.344 -27.061  -8.923  1.00 45.84           C
ANISOU 2202  CD1 ILE C 372     6012   5882   5522    423   -392   -289       C
ATOM   2203  C   ILE C 372     -12.854 -27.041  -7.876  1.00 45.20           C
ANISOU 2203  C   ILE C 372     5663   6208   5303    437   -389   -612       C
ATOM   2204  O   ILE C 372     -12.761 -25.806  -7.678  1.00 41.67           O
ANISOU 2204  O   ILE C 372     5239   5790   4805    343   -361   -697       O
ATOM   2205  N   GLU C 373     -11.854 -27.906  -8.065  1.00 47.57           N
ANISOU 2205  N   GLU C 373     5858   6557   5661    498   -405   -632       N
ATOM   2206  CA  GLU C 373     -10.429 -27.534  -8.163  1.00 47.95           C
ANISOU 2206  CA  GLU C 373     5767   6724   5727    456   -388   -752       C
ATOM   2207  CB  GLU C 373      -9.651 -28.137  -6.993  1.00 46.86           C
ANISOU 2207  CB  GLU C 373     5468   6747   5588    562   -499   -709       C
ATOM   2208  CG  GLU C 373      -8.282 -27.492  -6.829  1.00 49.53           C
ANISOU 2208  CG  GLU C 373     5631   7245   5945    490   -520   -835       C
ATOM   2209  CD  GLU C 373      -7.453 -27.873  -5.618  1.00 50.33           C
ANISOU 2209  CD  GLU C 373     5553   7548   6023    572   -677   -796       C
ATOM   2210  OE1 GLU C 373      -7.918 -28.711  -4.812  1.00 53.04           O
ANISOU 2210  OE1 GLU C 373     5922   7915   6315    705   -767   -643       O
ATOM   2211  OE2 GLU C 373      -6.331 -27.357  -5.510  1.00 50.72           O
ANISOU 2211  OE2 GLU C 373     5428   7733   6110    499   -715   -902       O
ATOM   2212  C   GLU C 373      -9.960 -28.018  -9.538  1.00 49.72           C
ANISOU 2212  C   GLU C 373     5993   6864   6035    448   -287   -808       C
ATOM   2213  O   GLU C 373     -10.358 -29.138  -9.936  1.00 49.47           O
ANISOU 2213  O   GLU C 373     6007   6727   6063    542   -287   -753       O
ATOM   2214  N   MET C 374      -9.173 -27.204 -10.241  1.00 49.17           N
ANISOU 2214  N   MET C 374     5886   6830   5967    332   -192   -919       N
ATOM   2215  CA  MET C 374      -8.666 -27.548 -11.594  1.00 50.74           C
ANISOU 2215  CA  MET C 374     6100   6976   6202    311    -54   -987       C
ATOM   2216  CB  MET C 374      -9.727 -27.233 -12.659  1.00 51.96           C
ANISOU 2216  CB  MET C 374     6484   6993   6263    228     -8   -961       C
ATOM   2217  CG  MET C 374      -9.984 -25.743 -12.889  1.00 53.15           C
ANISOU 2217  CG  MET C 374     6719   7130   6345     70     27   -956       C
ATOM   2218  SD  MET C 374     -11.436 -25.515 -13.963  1.00 53.13           S
ANISOU 2218  SD  MET C 374     6968   6975   6243     15     10   -861       S
ATOM   2219  CE  MET C 374     -10.854 -24.067 -14.811  1.00 55.54           C
ANISOU 2219  CE  MET C 374     7327   7282   6494   -163    145   -878       C
ATOM   2220  C   MET C 374      -7.352 -26.812 -11.909  1.00 50.13           C
ANISOU 2220  C   MET C 374     5871   7009   6168    210     54  -1093       C
ATOM   2221  O   MET C 374      -6.983 -25.812 -11.242  1.00 48.17           O
ANISOU 2221  O   MET C 374     5542   6843   5916    109     12  -1124       O
ATOM   2222  N   GLN C 375      -6.624 -27.328 -12.885  1.00 51.84           N
ANISOU 2222  N   GLN C 375     6038   7225   6434    231    200  -1161       N
ATOM   2223  CA  GLN C 375      -5.436 -26.632 -13.435  1.00 55.55           C
ANISOU 2223  CA  GLN C 375     6366   7789   6953    114    358  -1250       C
ATOM   2224  CB  GLN C 375      -4.211 -27.530 -13.373  1.00 56.58           C
ANISOU 2224  CB  GLN C 375     6235   8014   7250    244    422  -1311       C
ATOM   2225  CG  GLN C 375      -3.517 -27.507 -12.031  1.00 58.11           C
ANISOU 2225  CG  GLN C 375     6168   8352   7560    295    251  -1289       C
ATOM   2226  CD  GLN C 375      -2.137 -28.084 -12.189  1.00 62.09           C
ANISOU 2226  CD  GLN C 375     6365   8963   8264    388    345  -1346       C
ATOM   2227  OE1 GLN C 375      -1.146 -27.443 -11.870  1.00 65.51           O
ANISOU 2227  OE1 GLN C 375     6552   9541   8798    293    341  -1389       O
ATOM   2228  NE2 GLN C 375      -2.062 -29.282 -12.741  1.00 63.05           N
ANISOU 2228  NE2 GLN C 375     6491   9000   8466    566    444  -1359       N
ATOM   2229  C   GLN C 375      -5.775 -26.239 -14.869  1.00 56.41           C
ANISOU 2229  C   GLN C 375     6683   7814   6935      1    531  -1265       C
ATOM   2230  O   GLN C 375      -6.494 -27.017 -15.524  1.00 60.10           O
ANISOU 2230  O   GLN C 375     7327   8186   7322     71    540  -1258       O
ATOM   2231  N   LEU C 376      -5.327 -25.070 -15.310  1.00 55.49           N
ANISOU 2231  N   LEU C 376     6560   7728   6795   -179    647  -1275       N
ATOM   2232  CA  LEU C 376      -5.626 -24.542 -16.660  1.00 57.96           C
ANISOU 2232  CA  LEU C 376     7086   7979   6955   -305    808  -1247       C
ATOM   2233  CB  LEU C 376      -6.414 -23.240 -16.475  1.00 57.14           C
ANISOU 2233  CB  LEU C 376     7128   7785   6797   -445    727  -1146       C
ATOM   2234  CG  LEU C 376      -7.860 -23.383 -15.994  1.00 53.19           C
ANISOU 2234  CG  LEU C 376     6795   7177   6238   -365    527  -1061       C
ATOM   2235  CD1 LEU C 376      -8.460 -22.034 -15.673  1.00 53.38           C
ANISOU 2235  CD1 LEU C 376     6908   7106   6270   -479    475   -981       C
ATOM   2236  CD2 LEU C 376      -8.719 -24.061 -17.034  1.00 54.21           C
ANISOU 2236  CD2 LEU C 376     7139   7242   6217   -322    525  -1016       C
ATOM   2237  C   LEU C 376      -4.314 -24.340 -17.422  1.00 63.05           C
ANISOU 2237  C   LEU C 376     7584   8725   7646   -390   1064  -1319       C
ATOM   2238  O   LEU C 376      -3.299 -24.007 -16.808  1.00 68.83           O
ANISOU 2238  O   LEU C 376     8048   9554   8551   -431   1086  -1364       O
ATOM   2239  N   PRO C 377      -4.260 -24.560 -18.763  1.00 64.95           N
ANISOU 2239  N   PRO C 377     7980   8964   7733   -423   1269  -1336       N
ATOM   2240  CA  PRO C 377      -3.108 -24.127 -19.560  1.00 66.24           C
ANISOU 2240  CA  PRO C 377     8030   9226   7912   -542   1558  -1375       C
ATOM   2241  CB  PRO C 377      -3.434 -24.633 -20.969  1.00 67.00           C
ANISOU 2241  CB  PRO C 377     8389   9314   7752   -534   1732  -1401       C
ATOM   2242  CG  PRO C 377      -4.941 -24.728 -20.992  1.00 64.62           C
ANISOU 2242  CG  PRO C 377     8379   8890   7282   -507   1492  -1315       C
ATOM   2243  CD  PRO C 377      -5.312 -25.173 -19.595  1.00 63.06           C
ANISOU 2243  CD  PRO C 377     8038   8643   7279   -372   1235  -1321       C
ATOM   2244  C   PRO C 377      -2.998 -22.602 -19.544  1.00 66.55           C
ANISOU 2244  C   PRO C 377     8079   9240   7967   -770   1590  -1267       C
ATOM   2245  O   PRO C 377      -4.019 -21.919 -19.533  1.00 62.49           O
ANISOU 2245  O   PRO C 377     7786   8609   7349   -835   1457  -1152       O
ATOM   2246  N   PRO C 378      -1.777 -22.010 -19.543  1.00 71.68           N
ANISOU 2246  N   PRO C 378     8478   9978   8779   -900   1770  -1296       N
ATOM   2247  CA  PRO C 378      -1.626 -20.550 -19.522  1.00 71.99           C
ANISOU 2247  CA  PRO C 378     8522   9955   8874  -1139   1811  -1199       C
ATOM   2248  CB  PRO C 378      -0.139 -20.300 -19.820  1.00 76.23           C
ANISOU 2248  CB  PRO C 378     8755  10621   9588  -1263   2078  -1252       C
ATOM   2249  CG  PRO C 378       0.559 -21.613 -19.478  1.00 76.49           C
ANISOU 2249  CG  PRO C 378     8524  10795   9745  -1048   2086  -1398       C
ATOM   2250  CD  PRO C 378      -0.482 -22.710 -19.605  1.00 73.67           C
ANISOU 2250  CD  PRO C 378     8416  10378   9198   -828   1954  -1418       C
ATOM   2251  C   PRO C 378      -2.463 -19.838 -20.597  1.00 72.24           C
ANISOU 2251  C   PRO C 378     8908   9874   8665  -1254   1892  -1034       C
ATOM   2252  O   PRO C 378      -2.513 -20.309 -21.705  1.00 73.79           O
ANISOU 2252  O   PRO C 378     9264  10123   8650  -1231   2061  -1016       O
ATOM   2253  N   GLY C 379      -3.107 -18.724 -20.255  1.00 73.28           N
ANISOU 2253  N   GLY C 379     9163   9853   8829  -1370   1766   -918       N
ATOM   2254  CA  GLY C 379      -3.749 -17.848 -21.254  1.00 73.51           C
ANISOU 2254  CA  GLY C 379     9487   9763   8681  -1498   1847   -716       C
ATOM   2255  C   GLY C 379      -5.182 -17.526 -20.899  1.00 70.88           C
ANISOU 2255  C   GLY C 379     9378   9264   8290  -1428   1587   -611       C
ATOM   2256  O   GLY C 379      -5.592 -17.853 -19.769  1.00 65.58           O
ANISOU 2256  O   GLY C 379     8615   8567   7734  -1307   1373   -709       O
ATOM   2257  N   ASP C 380      -5.899 -16.900 -21.842  1.00 72.36           N
ANISOU 2257  N   ASP C 380     9837   9352   8302  -1497   1613   -403       N
ATOM   2258  CA  ASP C 380      -7.330 -16.515 -21.701  1.00 70.35           C
ANISOU 2258  CA  ASP C 380     9794   8934   8004  -1427   1381   -260       C
ATOM   2259  CB  ASP C 380      -7.754 -15.477 -22.742  1.00 71.50           C
ANISOU 2259  CB  ASP C 380    10181   8959   8028  -1554   1451     14       C
ATOM   2260  CG  ASP C 380      -7.463 -14.059 -22.290  1.00 73.52           C
ANISOU 2260  CG  ASP C 380    10382   9006   8544  -1710   1511    101       C
ATOM   2261  OD1 ASP C 380      -7.517 -13.820 -21.046  1.00 70.83           O
ANISOU 2261  OD1 ASP C 380     9892   8572   8448  -1674   1391    -42       O
ATOM   2262  OD2 ASP C 380      -7.174 -13.212 -23.172  1.00 72.59           O
ANISOU 2262  OD2 ASP C 380    10384   8819   8379  -1871   1683    306       O
ATOM   2263  C   ASP C 380      -8.193 -17.778 -21.775  1.00 67.48           C
ANISOU 2263  C   ASP C 380     9518   8651   7471  -1234   1207   -319       C
ATOM   2264  O   ASP C 380      -8.348 -18.333 -22.871  1.00 68.09           O
ANISOU 2264  O   ASP C 380     9761   8821   7288  -1226   1264   -277       O
ATOM   2265  N   ASN C 381      -8.728 -18.194 -20.629  1.00 63.86           N
ANISOU 2265  N   ASN C 381     8957   8154   7151  -1099   1007   -418       N
ATOM   2266  CA  ASN C 381      -9.601 -19.381 -20.497  1.00 61.71           C
ANISOU 2266  CA  ASN C 381     8738   7924   6787   -926    829   -469       C
ATOM   2267  CB  ASN C 381      -9.011 -20.374 -19.488  1.00 61.67           C
ANISOU 2267  CB  ASN C 381     8505   8014   6912   -810    801   -671       C
ATOM   2268  CG  ASN C 381      -7.647 -20.914 -19.892  1.00 62.70           C
ANISOU 2268  CG  ASN C 381     8494   8290   7037   -836   1014   -802       C
ATOM   2269  OD1 ASN C 381      -6.644 -20.672 -19.215  1.00 61.42           O
ANISOU 2269  OD1 ASN C 381     8101   8181   7053   -875   1085   -891       O
ATOM   2270  ND2 ASN C 381      -7.600 -21.669 -20.979  1.00 61.38           N
ANISOU 2270  ND2 ASN C 381     8453   8194   6674   -813   1116   -828       N
ATOM   2271  C   ASN C 381     -10.997 -18.899 -20.109  1.00 58.95           C
ANISOU 2271  C   ASN C 381     8493   7422   6483   -867    616   -332       C
ATOM   2272  O   ASN C 381     -11.111 -17.839 -19.506  1.00 57.35           O
ANISOU 2272  O   ASN C 381     8258   7090   6444   -914    606   -279       O
ATOM   2273  N   ILE C 382     -12.032 -19.660 -20.443  1.00 59.13           N
ANISOU 2273  N   ILE C 382     8627   7451   6386   -769    457   -287       N
ATOM   2274  CA  ILE C 382     -13.384 -19.464 -19.849  1.00 55.60           C
ANISOU 2274  CA  ILE C 382     8203   6884   6040   -675    248   -186       C
ATOM   2275  CB  ILE C 382     -14.392 -19.016 -20.913  1.00 57.97           C
ANISOU 2275  CB  ILE C 382     8701   7121   6202   -705    140     38       C
ATOM   2276  CG1 ILE C 382     -13.905 -17.759 -21.638  1.00 61.80           C
ANISOU 2276  CG1 ILE C 382     9292   7542   6647   -845    279    195       C
ATOM   2277  CG2 ILE C 382     -15.761 -18.818 -20.298  1.00 55.92           C
ANISOU 2277  CG2 ILE C 382     8415   6741   6092   -597    -59    146       C
ATOM   2278  CD1 ILE C 382     -14.594 -17.524 -22.959  1.00 64.99           C
ANISOU 2278  CD1 ILE C 382     9918   7954   6822   -891    193    424       C
ATOM   2279  C   ILE C 382     -13.805 -20.764 -19.169  1.00 52.63           C
ANISOU 2279  C   ILE C 382     7736   6563   5699   -538    126   -306       C
ATOM   2280  O   ILE C 382     -13.702 -21.829 -19.818  1.00 51.18           O
ANISOU 2280  O   ILE C 382     7606   6467   5375   -518    120   -377       O
ATOM   2281  N   ILE C 383     -14.225 -20.651 -17.904  1.00 51.47           N
ANISOU 2281  N   ILE C 383     7468   6359   5730   -453     50   -331       N
ATOM   2282  CA  ILE C 383     -14.655 -21.761 -17.004  1.00 49.26           C
ANISOU 2282  CA  ILE C 383     7085   6114   5517   -322    -53   -407       C
ATOM   2283  CB  ILE C 383     -14.254 -21.511 -15.536  1.00 47.65           C
ANISOU 2283  CB  ILE C 383     6725   5925   5457   -274    -29   -499       C
ATOM   2284  CG1 ILE C 383     -12.757 -21.629 -15.298  1.00 47.08           C
ANISOU 2284  CG1 ILE C 383     6533   5964   5392   -320     88   -644       C
ATOM   2285  CG2 ILE C 383     -15.031 -22.434 -14.606  1.00 48.30           C
ANISOU 2285  CG2 ILE C 383     6736   6017   5597   -142   -141   -497       C
ATOM   2286  CD1 ILE C 383     -12.270 -20.875 -14.067  1.00 47.43           C
ANISOU 2286  CD1 ILE C 383     6457   6018   5545   -341    103   -728       C
ATOM   2287  C   ILE C 383     -16.172 -21.869 -17.095  1.00 48.13           C
ANISOU 2287  C   ILE C 383     7001   5885   5399   -263   -219   -266       C
ATOM   2288  O   ILE C 383     -16.831 -20.844 -16.960  1.00 45.88           O
ANISOU 2288  O   ILE C 383     6739   5497   5197   -266   -247   -148       O
ATOM   2289  N   TYR C 384     -16.696 -23.076 -17.256  1.00 48.92           N
ANISOU 2289  N   TYR C 384     7104   6014   5468   -208   -322   -284       N
ATOM   2290  CA  TYR C 384     -18.153 -23.298 -17.286  1.00 50.69           C
ANISOU 2290  CA  TYR C 384     7338   6170   5753   -163   -493   -155       C
ATOM   2291  CB  TYR C 384     -18.595 -23.781 -18.663  1.00 52.58           C
ANISOU 2291  CB  TYR C 384     7722   6428   5829   -232   -608   -112       C
ATOM   2292  CG  TYR C 384     -18.519 -22.774 -19.779  1.00 53.78           C
ANISOU 2292  CG  TYR C 384     8023   6581   5828   -328   -601      4       C
ATOM   2293  CD1 TYR C 384     -19.602 -21.963 -20.091  1.00 56.46           C
ANISOU 2293  CD1 TYR C 384     8392   6846   6214   -327   -740    214       C
ATOM   2294  CE1 TYR C 384     -19.553 -21.057 -21.146  1.00 57.79           C
ANISOU 2294  CE1 TYR C 384     8711   7011   6235   -409   -748    365       C
ATOM   2295  CZ  TYR C 384     -18.422 -20.970 -21.949  1.00 58.07           C
ANISOU 2295  CZ  TYR C 384     8881   7133   6050   -512   -594    298       C
ATOM   2296  OH  TYR C 384     -18.371 -20.081 -23.002  1.00 60.22           O
ANISOU 2296  OH  TYR C 384     9318   7408   6153   -602   -587    479       O
ATOM   2297  CE2 TYR C 384     -17.339 -21.784 -21.657  1.00 57.88           C
ANISOU 2297  CE2 TYR C 384     8810   7191   5990   -514   -434     67       C
ATOM   2298  CD2 TYR C 384     -17.402 -22.686 -20.596  1.00 56.22           C
ANISOU 2298  CD2 TYR C 384     8443   6971   5946   -416   -454    -74       C
ATOM   2299  C   TYR C 384     -18.489 -24.324 -16.214  1.00 52.07           C
ANISOU 2299  C   TYR C 384     7383   6349   6051    -64   -533   -204       C
ATOM   2300  O   TYR C 384     -17.864 -25.401 -16.218  1.00 55.47           O
ANISOU 2300  O   TYR C 384     7799   6828   6447    -46   -506   -320       O
ATOM   2301  N   VAL C 385     -19.390 -23.969 -15.300  1.00 49.90           N
ANISOU 2301  N   VAL C 385     7017   6019   5922      6   -569   -114       N
ATOM   2302  CA  VAL C 385     -20.161 -24.948 -14.486  1.00 49.88           C
ANISOU 2302  CA  VAL C 385     6909   6007   6037     86   -631    -83       C
ATOM   2303  CB  VAL C 385     -20.053 -24.685 -12.973  1.00 49.89           C
ANISOU 2303  CB  VAL C 385     6801   6035   6120    173   -534   -103       C
ATOM   2304  CG1 VAL C 385     -20.668 -25.822 -12.167  1.00 49.11           C
ANISOU 2304  CG1 VAL C 385     6606   5942   6110    244   -568    -53       C
ATOM   2305  CG2 VAL C 385     -18.606 -24.433 -12.569  1.00 48.66           C
ANISOU 2305  CG2 VAL C 385     6644   5964   5879    159   -425   -247       C
ATOM   2306  C   VAL C 385     -21.595 -24.857 -14.998  1.00 50.46           C
ANISOU 2306  C   VAL C 385     6972   6007   6193     76   -777     73       C
ATOM   2307  O   VAL C 385     -22.261 -23.866 -14.677  1.00 51.39           O
ANISOU 2307  O   VAL C 385     7043   6071   6413    116   -766    176       O
ATOM   2308  N   GLY C 386     -21.985 -25.825 -15.828  1.00 50.23           N
ANISOU 2308  N   GLY C 386     6986   5972   6128     21   -911     74       N
ATOM   2309  CA  GLY C 386     -23.129 -25.737 -16.751  1.00 50.28           C
ANISOU 2309  CA  GLY C 386     7012   5940   6152    -36  -1102    202       C
ATOM   2310  C   GLY C 386     -22.998 -24.550 -17.680  1.00 51.03           C
ANISOU 2310  C   GLY C 386     7224   6042   6123    -84  -1125    280       C
ATOM   2311  O   GLY C 386     -22.022 -24.490 -18.423  1.00 50.96           O
ANISOU 2311  O   GLY C 386     7362   6087   5914   -152  -1064    188       O
ATOM   2312  N   GLU C 387     -23.979 -23.650 -17.646  1.00 53.28           N
ANISOU 2312  N   GLU C 387     7437   6265   6540    -43  -1200    461       N
ATOM   2313  CA  GLU C 387     -23.989 -22.381 -18.413  1.00 55.75           C
ANISOU 2313  CA  GLU C 387     7848   6545   6790    -65  -1225    596       C
ATOM   2314  CB  GLU C 387     -25.398 -22.058 -18.895  1.00 59.34           C
ANISOU 2314  CB  GLU C 387     8221   6955   7371    -43  -1445    819       C
ATOM   2315  CG  GLU C 387     -26.030 -23.217 -19.637  1.00 63.26           C
ANISOU 2315  CG  GLU C 387     8719   7522   7793   -131  -1680    813       C
ATOM   2316  CD  GLU C 387     -26.704 -22.861 -20.947  1.00 71.52           C
ANISOU 2316  CD  GLU C 387     9848   8608   8719   -202  -1942    992       C
ATOM   2317  OE1 GLU C 387     -27.162 -21.692 -21.104  1.00 77.71           O
ANISOU 2317  OE1 GLU C 387    10598   9329   9598   -137  -1981   1206       O
ATOM   2318  OE2 GLU C 387     -26.765 -23.754 -21.817  1.00 76.28           O
ANISOU 2318  OE2 GLU C 387    10555   9299   9129   -322  -2113    915       O
ATOM   2319  C   GLU C 387     -23.470 -21.260 -17.524  1.00 55.21           C
ANISOU 2319  C   GLU C 387     7747   6401   6828      5  -1019    579       C
ATOM   2320  O   GLU C 387     -23.322 -20.145 -18.030  1.00 57.07           O
ANISOU 2320  O   GLU C 387     8067   6572   7046    -14   -996    683       O
ATOM   2321  N   LEU C 388     -23.216 -21.536 -16.240  1.00 53.05           N
ANISOU 2321  N   LEU C 388     7366   6131   6658     75   -880    456       N
ATOM   2322  CA  LEU C 388     -22.565 -20.526 -15.373  1.00 50.22           C
ANISOU 2322  CA  LEU C 388     7002   5718   6360    114   -691    380       C
ATOM   2323  CB  LEU C 388     -22.644 -20.940 -13.910  1.00 48.32           C
ANISOU 2323  CB  LEU C 388     6636   5508   6214    203   -588    277       C
ATOM   2324  CG  LEU C 388     -22.009 -19.940 -12.963  1.00 48.03           C
ANISOU 2324  CG  LEU C 388     6605   5430   6213    228   -416    161       C
ATOM   2325  CD1 LEU C 388     -22.875 -18.689 -12.879  1.00 51.43           C
ANISOU 2325  CD1 LEU C 388     7017   5694   6831    298   -380    269       C
ATOM   2326  CD2 LEU C 388     -21.777 -20.573 -11.596  1.00 48.52           C
ANISOU 2326  CD2 LEU C 388     6584   5592   6260    288   -331     35       C
ATOM   2327  C   LEU C 388     -21.128 -20.423 -15.856  1.00 49.06           C
ANISOU 2327  C   LEU C 388     6979   5633   6028      8   -599    256       C
ATOM   2328  O   LEU C 388     -20.510 -21.453 -16.092  1.00 52.51           O
ANISOU 2328  O   LEU C 388     7439   6177   6336    -33   -607    150       O
ATOM   2329  N   SER C 389     -20.639 -19.219 -16.079  1.00 50.76           N
ANISOU 2329  N   SER C 389     7267   5766   6253    -36   -508    281       N
ATOM   2330  CA  SER C 389     -19.348 -19.014 -16.763  1.00 48.34           C
ANISOU 2330  CA  SER C 389     7068   5513   5786   -160   -414    209       C
ATOM   2331  CB  SER C 389     -19.561 -18.659 -18.203  1.00 49.29           C
ANISOU 2331  CB  SER C 389     7334   5616   5777   -237   -492    383       C
ATOM   2332  OG  SER C 389     -19.957 -17.312 -18.331  1.00 49.07           O
ANISOU 2332  OG  SER C 389     7345   5421   5880   -229   -475    548       O
ATOM   2333  C   SER C 389     -18.560 -17.945 -16.028  1.00 50.14           C
ANISOU 2333  C   SER C 389     7277   5662   6112   -192   -252    115       C
ATOM   2334  O   SER C 389     -19.191 -17.085 -15.378  1.00 48.22           O
ANISOU 2334  O   SER C 389     7000   5276   6046   -126   -229    154       O
ATOM   2335  N   HIS C 390     -17.235 -17.998 -16.180  1.00 51.63           N
ANISOU 2335  N   HIS C 390     7480   5934   6202   -296   -141    -12       N
ATOM   2336  CA  HIS C 390     -16.296 -17.014 -15.585  1.00 54.74           C
ANISOU 2336  CA  HIS C 390     7845   6267   6687   -375      1   -125       C
ATOM   2337  CB  HIS C 390     -16.014 -17.400 -14.130  1.00 53.23           C
ANISOU 2337  CB  HIS C 390     7522   6152   6550   -312     15   -319       C
ATOM   2338  CG  HIS C 390     -15.509 -16.268 -13.312  1.00 56.18           C
ANISOU 2338  CG  HIS C 390     7873   6427   7045   -375    109   -441       C
ATOM   2339  ND1 HIS C 390     -16.362 -15.352 -12.719  1.00 58.72           N
ANISOU 2339  ND1 HIS C 390     8225   6569   7518   -312    127   -424       N
ATOM   2340  CE1 HIS C 390     -15.651 -14.449 -12.082  1.00 59.58           C
ANISOU 2340  CE1 HIS C 390     8326   6601   7709   -405    215   -583       C
ATOM   2341  NE2 HIS C 390     -14.351 -14.788 -12.207  1.00 59.90           N
ANISOU 2341  NE2 HIS C 390     8304   6790   7663   -530    239   -690       N
ATOM   2342  CD2 HIS C 390     -14.251 -15.912 -12.972  1.00 58.05           C
ANISOU 2342  CD2 HIS C 390     8053   6713   7290   -498    189   -600       C
ATOM   2343  C   HIS C 390     -15.032 -16.920 -16.441  1.00 55.22           C
ANISOU 2343  C   HIS C 390     7946   6399   6634   -525    112   -155       C
ATOM   2344  O   HIS C 390     -14.593 -17.950 -16.949  1.00 54.44           O
ANISOU 2344  O   HIS C 390     7841   6455   6388   -530    109   -201       O
ATOM   2345  N   GLN C 391     -14.494 -15.715 -16.576  1.00 58.60           N
ANISOU 2345  N   GLN C 391     8412   6702   7153   -643    225   -131       N
ATOM   2346  CA  GLN C 391     -13.211 -15.419 -17.255  1.00 64.13           C
ANISOU 2346  CA  GLN C 391     9118   7453   7794   -811    376   -156       C
ATOM   2347  CB  GLN C 391     -13.121 -13.912 -17.509  1.00 68.47           C
ANISOU 2347  CB  GLN C 391     9750   7776   8489   -931    471    -39       C
ATOM   2348  CG  GLN C 391     -14.355 -13.329 -18.198  1.00 71.51           C
ANISOU 2348  CG  GLN C 391    10291   7989   8891   -865    384    228       C
ATOM   2349  CD  GLN C 391     -14.168 -13.254 -19.697  1.00 76.57           C
ANISOU 2349  CD  GLN C 391    11084   8673   9336   -961    427    447       C
ATOM   2350  OE1 GLN C 391     -13.659 -14.183 -20.334  1.00 78.26           O
ANISOU 2350  OE1 GLN C 391    11311   9101   9324   -994    455    400       O
ATOM   2351  NE2 GLN C 391     -14.562 -12.128 -20.274  1.00 73.77           N
ANISOU 2351  NE2 GLN C 391    10856   8109   9063  -1005    443    690       N
ATOM   2352  C   GLN C 391     -12.073 -15.896 -16.341  1.00 62.89           C
ANISOU 2352  C   GLN C 391     8778   7442   7675   -841    430   -399       C
ATOM   2353  O   GLN C 391     -12.206 -15.723 -15.117  1.00 64.82           O
ANISOU 2353  O   GLN C 391     8936   7658   8033   -790    378   -527       O
ATOM   2354  N   TRP C 392     -11.022 -16.502 -16.896  1.00 60.45           N
ANISOU 2354  N   TRP C 392     8406   7295   7269   -908    527   -459       N
ATOM   2355  CA  TRP C 392      -9.754 -16.797 -16.176  1.00 58.80           C
ANISOU 2355  CA  TRP C 392     7987   7224   7131   -957    587   -659       C
ATOM   2356  CB  TRP C 392      -9.785 -18.165 -15.510  1.00 57.14           C
ANISOU 2356  CB  TRP C 392     7665   7176   6870   -795    479   -769       C
ATOM   2357  CG  TRP C 392      -8.655 -18.340 -14.543  1.00 57.90           C
ANISOU 2357  CG  TRP C 392     7534   7403   7064   -820    481   -944       C
ATOM   2358  CD1 TRP C 392      -7.510 -19.059 -14.729  1.00 58.62           C
ANISOU 2358  CD1 TRP C 392     7453   7658   7161   -826    554  -1028       C
ATOM   2359  NE1 TRP C 392      -6.711 -18.975 -13.621  1.00 60.97           N
ANISOU 2359  NE1 TRP C 392     7541   8054   7570   -850    490  -1165       N
ATOM   2360  CE2 TRP C 392      -7.323 -18.180 -12.685  1.00 59.48           C
ANISOU 2360  CE2 TRP C 392     7414   7767   7418   -873    386  -1198       C
ATOM   2361  CD2 TRP C 392      -8.547 -17.749 -13.234  1.00 57.53           C
ANISOU 2361  CD2 TRP C 392     7398   7341   7121   -846    396  -1062       C
ATOM   2362  CE3 TRP C 392      -9.367 -16.911 -12.474  1.00 56.19           C
ANISOU 2362  CE3 TRP C 392     7321   7026   7002   -842    331  -1076       C
ATOM   2363  CZ3 TRP C 392      -8.955 -16.537 -11.218  1.00 57.95           C
ANISOU 2363  CZ3 TRP C 392     7441   7296   7282   -880    263  -1246       C
ATOM   2364  CH2 TRP C 392      -7.744 -16.984 -10.688  1.00 61.23           C
ANISOU 2364  CH2 TRP C 392     7641   7912   7711   -923    221  -1378       C
ATOM   2365  CZ2 TRP C 392      -6.902 -17.797 -11.411  1.00 62.18           C
ANISOU 2365  CZ2 TRP C 392     7631   8169   7826   -915    281  -1344       C
ATOM   2366  C   TRP C 392      -8.540 -16.688 -17.112  1.00 61.49           C
ANISOU 2366  C   TRP C 392     8276   7647   7441  -1107    781   -657       C
ATOM   2367  O   TRP C 392      -8.441 -17.466 -18.097  1.00 57.88           O
ANISOU 2367  O   TRP C 392     7881   7294   6818  -1074    848   -611       O
ATOM   2368  N   PHE C 393      -7.630 -15.769 -16.770  1.00 63.78           N
ANISOU 2368  N   PHE C 393     8448   7893   7892  -1273    876   -724       N
ATOM   2369  CA  PHE C 393      -6.294 -15.625 -17.388  1.00 66.50           C
ANISOU 2369  CA  PHE C 393     8660   8333   8273  -1435   1080   -750       C
ATOM   2370  CB  PHE C 393      -5.929 -14.153 -17.578  1.00 68.58           C
ANISOU 2370  CB  PHE C 393     8952   8410   8695  -1661   1201   -678       C
ATOM   2371  CG  PHE C 393      -4.582 -14.005 -18.231  1.00 71.07           C
ANISOU 2371  CG  PHE C 393     9111   8828   9065  -1843   1435   -684       C
ATOM   2372  CD1 PHE C 393      -4.361 -14.527 -19.497  1.00 73.64           C
ANISOU 2372  CD1 PHE C 393     9517   9269   9195  -1838   1614   -569       C
ATOM   2373  CE1 PHE C 393      -3.117 -14.428 -20.101  1.00 75.51           C
ANISOU 2373  CE1 PHE C 393     9593   9616   9483  -1996   1871   -575       C
ATOM   2374  CZ  PHE C 393      -2.070 -13.845 -19.423  1.00 77.91           C
ANISOU 2374  CZ  PHE C 393     9621   9919  10063  -2166   1920   -694       C
ATOM   2375  CD2 PHE C 393      -3.517 -13.435 -17.557  1.00 73.07           C
ANISOU 2375  CD2 PHE C 393     9119   9088   9556  -2016   1476   -825       C
ATOM   2376  CE2 PHE C 393      -2.270 -13.344 -18.156  1.00 76.09           C
ANISOU 2376  CE2 PHE C 393     9314   9579  10020  -2184   1705   -823       C
ATOM   2377  C   PHE C 393      -5.259 -16.352 -16.520  1.00 68.67           C
ANISOU 2377  C   PHE C 393     8643   8804   8646  -1402   1047   -956       C
ATOM   2378  O   PHE C 393      -4.825 -15.795 -15.495  1.00 71.24           O
ANISOU 2378  O   PHE C 393     8821   9113   9136  -1483    971  -1082       O
ATOM   2379  N   GLN C 394      -4.845 -17.549 -16.948  1.00 72.46           N
ANISOU 2379  N   GLN C 394     9040   9460   9030  -1288   1101   -993       N
ATOM   2380  CA  GLN C 394      -3.803 -18.365 -16.267  1.00 73.61           C
ANISOU 2380  CA  GLN C 394     8886   9798   9286  -1224   1078  -1151       C
ATOM   2381  CB  GLN C 394      -3.942 -19.832 -16.696  1.00 70.97           C
ANISOU 2381  CB  GLN C 394     8566   9572   8827  -1017   1087  -1166       C
ATOM   2382  CG  GLN C 394      -2.920 -20.790 -16.086  1.00 70.81           C
ANISOU 2382  CG  GLN C 394     8238   9727   8938   -906   1067  -1293       C
ATOM   2383  CD  GLN C 394      -2.904 -20.813 -14.576  1.00 68.97           C
ANISOU 2383  CD  GLN C 394     7852   9542   8811   -851    821  -1362       C
ATOM   2384  OE1 GLN C 394      -1.851 -20.655 -13.969  1.00 71.76           O
ANISOU 2384  OE1 GLN C 394     7924  10016   9325   -912    795  -1448       O
ATOM   2385  NE2 GLN C 394      -4.061 -20.995 -13.959  1.00 62.55           N
ANISOU 2385  NE2 GLN C 394     7215   8651   7901   -743    638  -1323       N
ATOM   2386  C   GLN C 394      -2.412 -17.740 -16.521  1.00 77.57           C
ANISOU 2386  C   GLN C 394     9151  10367   9956  -1428   1267  -1198       C
ATOM   2387  O   GLN C 394      -2.056 -17.468 -17.701  1.00 77.53           O
ANISOU 2387  O   GLN C 394     9208  10353   9898  -1537   1511  -1107       O
ATOM   2388  N   LYS C 395      -1.680 -17.518 -15.421  1.00 78.47           N
ANISOU 2388  N   LYS C 395     9004  10556  10257  -1486   1149  -1331       N
ATOM   2389  CA  LYS C 395      -0.277 -17.037 -15.330  1.00 81.93           C
ANISOU 2389  CA  LYS C 395     9123  11090  10917  -1679   1258  -1412       C
ATOM   2390  CB  LYS C 395       0.637 -17.642 -16.401  1.00 83.56           C
ANISOU 2390  CB  LYS C 395     9175  11433  11141  -1670   1534  -1382       C
ATOM   2391  CG  LYS C 395       2.101 -17.275 -16.208  1.00 88.05           C
ANISOU 2391  CG  LYS C 395     9345  12127  11981  -1848   1636  -1464       C
ATOM   2392  CD  LYS C 395       3.033 -17.891 -17.215  1.00 93.98           C
ANISOU 2392  CD  LYS C 395     9910  13025  12773  -1821   1944  -1446       C
ATOM   2393  CE  LYS C 395       3.397 -19.328 -16.899  1.00 94.70           C
ANISOU 2393  CE  LYS C 395     9795  13293  12894  -1543   1878  -1533       C
ATOM   2394  NZ  LYS C 395       3.691 -20.099 -18.135  1.00 95.85           N
ANISOU 2394  NZ  LYS C 395     9970  13502  12947  -1435   2202  -1511       N
ATOM   2395  C   LYS C 395      -0.275 -15.508 -15.394  1.00 86.83           C
ANISOU 2395  C   LYS C 395     9825  11514  11650  -1952   1320  -1380       C
ATOM   2396  O   LYS C 395       0.507 -14.833 -14.698  1.00 90.06           O
ANISOU 2396  O   LYS C 395    10012  11936  12269  -2135   1263  -1497       O
CONECT  152  151  669
CONECT  669  152  668
CONECT  945  944 1544
CONECT 1544  945 1543
CONECT 1713 1712 1955
CONECT 1955 1713 1954
END
